# Supplementary material for: Rapid intra-host diversification and evolution of SARS-CoV-2 in advanced HIV infection
Source: Nat Commun. 2024 Aug 22;15:7240. doi: 10.1038/s41467-024-51539-8 (PMC11341811; doi:10.1038/s41467-024-51539-8)
Supplement: Supplementary file 4 — Supplementary Data 1 [file 41467_2024_51539_MOESM4_ESM.xlsx]

## Sheet: Sheet1
HIV status	Study ID	Symptom onset date	Symptom onset ~ last pos (days)	First pos ~ last pos (days)	Number of samples sequenced	Age range (years)	Sex	Initial SARS-CoV-2 RNA (rRT-PCR Ct)	CD4 count (cells/mcL)	Plasma HIV RNA (copies/mL)	Cohort
PWH	15-030	2020-09-01	79	76	12	30-39	Female	22.86	1	754000	Hospitalized
	16-036	2020-10-04	79	76	17	40-49	Male	21.47	1	Unknown	Hospitalized
	15-029	2020-08-27	41	37	7	40-49	Male	20.32	6	4290000	Hospitalized
	20-015	2020-09-03	20	16	8	30-39	Female	25.85	6	Unknown	Hospitalized
	20-017	2020-09-28	37	33	10	50-59	Male	19.21	9	314372	Hospitalized
	30-014	2020-08-06	69	55	17	30-39	Female	24.65	18	Unknown	Hospitalized
	16-033	2020-08-21	27	15	5	40-49	Female	20.00	25	167000	Hospitalized
	16-032	2020-07-12	58	22	2	30-39	Female	25.24	33	885	Hospitalized
	S006-001	2020-11-22	38	34	8	40-49	Female	32.56	43	3174	Outpatient
	30-020	2020-10-17	20	10	5	40-49	Male	19.78	56	358119	Hospitalized
	16-037	2020-10-05	50	33	5	30-39	Female	19.80	71	Unknown	Hospitalized
	S074-001	2021-07-03	8	3	2	30-39	Female	30.09	136	151722	Outpatient
	20-005	2020-07-05	5	0	1	40-49	Male	18.87	Unknown	Unknown	Hospitalized
	24-005	2020-07-01	8	0	1	30-39	Male	29.41	Unknown	Unknown	Hospitalized
	14-006	2020-08-10	10	2	1	30-39	Female	28.40	Unknown	Unknown	Hospitalized
	16-019	2020-06-12	19	9	3	50-59	Female	25.98	Unknown	Unknown	Hospitalized
	24-010	2020-08-24	44	29	8	40-49	Female	22.40	Unknown	Unknown	Hospitalized
	27-008	2020-09-01	38	21	3	30-39	Female	22.74	221	Unknown	Hospitalized
	28-006	2020-06-11	8	7	2	50-59	Female	29.71	228	< 400	Hospitalized
	28-004	2020-06-09	10	7	3	50-59	Female	20.91	329	Unknown	Hospitalized
	S009-001	2020-11-29	7	3	1	30-39	Male	30.57	512	143	Outpatient
	J004-001	2020-10-08	10	5	1	40-49	Female	26.76	724	< 400	Outpatient
PWOH	J032-001	2021-01-25	5	3	1	40-49	Female	31.02	-	-	Outpatient
	J054-001	2021-04-07	7	5	1	40-49	Male	31.07	-	-	Outpatient
	S082-001	2021-08-16	7	5	1	60-69	Female	27.88	-	-	Outpatient
	22-010	2020-07-22	9	2	1	40-49	Male	28.72	-	-	Hospitalized
	30-013	2020-08-02	9	6	1	50-59	Female	28.18	-	-	Hospitalized
	16-024	2020-06-13	11	0	1	40-49	Male	29.45	-	-	Hospitalized
	J041-001	2021-03-07	14	11	4	20-29	Female	22.35	-	-	Outpatient
	16-016	2020-06-09	15	5	2	60-69	Male	25.26	-	-	Hospitalized
	15-014	2020-06-01	18	10	3	30-39	Female	25.51	-	-	Hospitalized
	S013-001	2020-12-11	26	23	1	60-69	Female	22.74	-	-	Outpatient
	S048-001	2021-04-26	28	26	3	60-69	Male	25.42	-	-	Outpatient
	J039-001	2021-03-04	35	31	2	40-49	Female	25.62	-	-	Outpatient
	J039-006	2021-03-14	35	38	4	10-19	Female	24.99	-	-	Outpatient
	J039-008	2021-03-09	36	34	6	0-9	Female	26.29	-	-	Outpatient
	J039-003	2021-03-13	36	38	3	20-29	Female	25.24	-	-	Outpatient
	S015-001	2020-12-14	37	34	2	40-49	Female	26.52	-	-	Outpatient
	29-004	2020-06-07	38	33	4	70-79	None	21.90	-	-	Hospitalized
	S039-001	2021-03-03	41	36	3	50-59	Male	27.88	-	-	Outpatient
	S014-001	2020-12-15	43	41	2	40-49	Male	26.69	-	-	Outpatient
	J060-001	2021-04-19	44	41	3	40-49	Male	22.25	-	-	Outpatient
	S023-001	2020-12-17	47	43	1	50-59	Male	31.46	-	-	Outpatient
	29-008	2020-07-31	83	78	5	40-49	Female	31.97	-	-	Hospitalized
	J071-004	asymptomatic	7#	7	2	40-49	Male	25.16	-	-	Outpatient
	J039-007	asymptomatic	23#	23	3	10-19	Male	27.22	-	-	Outpatient
	J039-005	asymptomatic	25#	25	3	10-19	Female	24.63	-	-	Outpatient
# For asymptomatic participants, date of first positive test was used as a proxy for date of symptom onset.
