# Supplementary material for: Rapid intra-host diversification and evolution of SARS-CoV-2 in advanced HIV infection
Source: Nat Commun. 2024 Aug 22;15:7240. doi: 10.1038/s41467-024-51539-8 (PMC11341811; doi:10.1038/s41467-024-51539-8)
Supplement: Supplementary file 5 — Supplementary Data 2 [file 41467_2024_51539_MOESM5_ESM.xlsx]

## Sheet: Sheet1
Participant	Visit Number	Visit Date	SGS Recovered
14-006	0	2020-08-18	252
15-014	0	2020-06-09	750
15-014	6	2020-06-15	1092
15-014	10	2020-06-19	88
15-029	0	2020-08-31	765
15-029	2	2020-09-02	503
15-029	4	2020-09-04	574
15-029	7	2020-09-07	367
15-029	11	2020-09-11	525
15-029	15	2020-09-15	416
15-029	22	2020-09-22	706
15-030	3	2020-09-07	888
15-030	5	2020-09-09	675
15-030	7	2020-09-11	718
15-030	10	2020-09-14	864
15-030	17	2020-09-21	778
15-030	26	2020-09-30	727
15-030	33	2020-10-07	707
15-030	35	2020-10-09	747
15-030	46	2020-10-20	772
15-030	54	2020-10-28	597
15-030	62	2020-11-05	686
15-030	76	2020-11-19	675
16-016	0	2020-06-19	761
16-016	3	2020-06-22	582
16-019	0	2020-06-22	790
16-019	2	2020-06-24	537
16-019	4	2020-06-26	560
16-024	0	2020-06-24	72
16-032	0	2020-08-17	892
16-032	3	2020-08-20	103
16-033	0	2020-09-02	475
16-033	2	2020-09-04	577
16-033	6	2020-09-08	656
16-033	9	2020-09-11	476
16-033	15	2020-09-17	842
16-036	0	2020-10-07	422
16-036	9	2020-10-16	363
16-036	13	2020-10-20	643
16-036	16	2020-10-23	396
16-036	20	2020-10-27	626
16-036	27	2020-11-03	431
16-036	34	2020-11-10	540
16-036	36	2020-11-12	423
16-036	41	2020-11-17	698
16-036	43	2020-11-19	585
16-036	47	2020-11-23	502
16-036	50	2020-11-26	410
16-036	55	2020-12-01	693
16-036	57	2020-12-03	710
16-036	63	2020-12-09	615
16-036	69	2020-12-15	411
16-036	76	2020-12-22	441
16-037	0	2020-10-22	308
16-037	4	2020-10-26	645
16-037	11	2020-11-02	890
16-037	19	2020-11-10	511
16-037	33	2020-11-24	235
20-005	0	2020-07-10	809
20-015	0	2020-09-07	854
20-015	2	2020-09-09	207
20-015	4	2020-09-11	749
20-015	7	2020-09-14	687
20-015	9	2020-09-16	672
20-015	11	2020-09-18	572
20-015	14	2020-09-21	542
20-015	16	2020-09-23	688
20-017	0	2020-10-02	751
20-017	3	2020-10-05	810
20-017	5	2020-10-07	697
20-017	7	2020-10-09	543
20-017	10	2020-10-12	546
20-017	12	2020-10-14	734
20-017	20	2020-10-22	577
20-017	25	2020-10-27	719
20-017	28	2020-10-30	525
20-017	33	2020-11-04	432
22-010	0	2020-07-29	733
24-005	0	2020-07-09	575
24-010	0	2020-09-08	569
24-010	1	2020-09-09	524
24-010	3	2020-09-11	685
24-010	6	2020-09-14	257
24-010	8	2020-09-16	410
24-010	10	2020-09-18	297
24-010	13	2020-09-21	493
24-010	15	2020-09-23	457
27-008	0	2020-09-18	576
27-008	3	2020-09-21	730
27-008	5	2020-09-23	517
28-004	0	2020-06-12	621
28-004	3	2020-06-15	536
28-004	5	2020-06-17	42
28-006	3	2020-06-15	68
28-006	5	2020-06-17	124
29-004	0	2020-06-12	573
29-004	3	2020-06-15	485
29-004	7	2020-06-19	492
29-004	13	2020-06-25	118
29-008	0	2020-08-05	26
29-008	2	2020-08-07	546
29-008	6	2020-08-11	409
29-008	9	2020-08-14	14
29-008	12	2020-08-17	8
30-013	2	2020-08-07	745
30-014	0	2020-08-20	686
30-014	1	2020-08-21	679
30-014	4	2020-08-24	636
30-014	7	2020-08-27	562
30-014	11	2020-08-31	814
30-014	18	2020-09-07	421
30-014	20	2020-09-09	505
30-014	22	2020-09-11	617
30-014	25	2020-09-14	649
30-014	27	2020-09-16	836
30-014	29	2020-09-18	233
30-014	32	2020-09-21	887
30-014	34	2020-09-23	940
30-014	36	2020-09-25	750
30-014	39	2020-09-28	586
30-014	42	2020-10-01	625
30-014	48	2020-10-07	881
30-020	1	2020-10-28	501
30-020	3	2020-10-30	144
30-020	6	2020-11-02	1007
30-020	8	2020-11-04	12
30-020	19	2020-11-15	535
J004-001	1	2020-10-14	838
J032-001	1	2021-01-28	106
J039-001	1	2021-03-09	581
J039-001	2	2021-03-10	173
J039-001	4	2021-03-12	177
J039-003	2	2021-03-13	661
J039-003	3	2021-03-14	834
J039-003	4	2021-03-15	929
J039-005	3	2021-03-16	765
J039-005	4	2021-03-17	840
J039-005	5	2021-03-18	11
J039-006	2	2021-03-13	697
J039-006	3	2021-03-14	428
J039-006	4	2021-03-15	818
J039-006	6	2021-03-17	57
J039-007	4	2021-03-19	861
J039-007	5	2021-03-20	659
J039-007	6	2021-03-21	787
J039-008	4	2021-03-15	1010
J039-008	5	2021-03-16	948
J039-008	6	2021-03-17	114
J039-008	7	2021-03-18	633
J039-008	8	2021-03-19	806
J039-008	9	2021-03-20	6
J041-001	1	2021-03-11	897
J041-001	2	2021-03-12	13
J041-001	3	2021-03-13	43
J041-001	4	2021-03-14	32
J054-001	1	2021-04-10	34
J060-001	1	2021-04-23	692
J060-001	2	2021-04-24	1021
J060-001	3	2021-04-25	213
J071-004	2	2021-05-21	672
J071-004	3	2021-05-22	14
S006-001	1	2020-11-27	125
S006-001	2	2020-11-28	720
S006-001	3	2020-11-29	886
S006-001	5	2020-12-01	341
S006-001	6	2020-12-02	705
S006-001	7	2020-12-03	732
S006-001	9	2020-12-05	711
S006-001	10	2020-12-06	147
S009-001	1	2020-12-04	477
S013-001	1	2020-12-15	644
S014-001	0	2020-12-17	758
S014-001	3	2020-12-20	9
S015-001	1	2020-12-18	1759
S015-001	2	2020-12-19	9
S023-001	4	2020-12-25	6
S039-001	1	2021-03-09	1045
S039-001	2	2021-03-10	85
S048-001	1	2021-04-29	661
S048-001	2	2021-04-30	104
S048-001	3	2021-05-01	76
S074-001	1	2021-07-09	570
S074-001	2	2021-07-10	165
S082-001	1	2021-08-19	642
