# Supplementary material for: Rapid intra-host diversification and evolution of SARS-CoV-2 in advanced HIV infection
Source: Nat Commun. 2024 Aug 22;15:7240. doi: 10.1038/s41467-024-51539-8 (PMC11341811; doi:10.1038/s41467-024-51539-8)
Supplement: Supplementary file 6 — Supplementary Data 3 [file 41467_2024_51539_MOESM6_ESM.xlsx]

## Sheet: Sheet1
Pool name	Sequence
S-pool-A	CCGCTCCGTCCGACGACTCACTATAAAAAAAAAAAAACGTTGCAGTAGCGCGAACAA
S-pool-A	CCGCTCCGTCCGACGACTCACTATAGGGGGAAAAAAACGTTGCAGTAGCGCGAACAA
S-pool-A	CCGCTCCGTCCGACGACTCACTATACCCCCAAAAAAACGTTGCAGTAGCGCGAACAA
S-pool-A	CCGCTCCGTCCGACGACTCACTATATTTTTAAAAAAACGTTGCAGTAGCGCGAACAA
S-pool-A	CCGCTCCGTCCGACGACTCACTATATCCAAGGAAAAACGTTGCAGTAGCGCGAACAA
S-pool-A	CCGCTCCGTCCGACGACTCACTATAATATCGGAAAAACGTTGCAGTAGCGCGAACAA
S-pool-A	CCGCTCCGTCCGACGACTCACTATACTTGACGAAAAACGTTGCAGTAGCGCGAACAA
S-pool-A	CCGCTCCGTCCGACGACTCACTATAGAACTTGAAAAACGTTGCAGTAGCGCGAACAA
S-pool-A	CCGCTCCGTCCGACGACTCACTATACAGTAGCAAAAACGTTGCAGTAGCGCGAACAA
S-pool-A	CCGCTCCGTCCGACGACTCACTATATGATGCCAAAAACGTTGCAGTAGCGCGAACAA
S-pool-A	CCGCTCCGTCCGACGACTCACTATAACGCTGTAAAAACGTTGCAGTAGCGCGAACAA
S-pool-A	CCGCTCCGTCCGACGACTCACTATAAGGCACAGAAAACGTTGCAGTAGCGCGAACAA
S-pool-A	CCGCTCCGTCCGACGACTCACTATACCCGGTTGAAAACGTTGCAGTAGCGCGAACAA
S-pool-A	CCGCTCCGTCCGACGACTCACTATAGCTAACACAAAACGTTGCAGTAGCGCGAACAA
S-pool-A	CCGCTCCGTCCGACGACTCACTATAGGTTCTGCAAAACGTTGCAGTAGCGCGAACAA
S-pool-A	CCGCTCCGTCCGACGACTCACTATAAACGGGCCAAAACGTTGCAGTAGCGCGAACAA
S-pool-A	CCGCTCCGTCCGACGACTCACTATATTGGAATCAAAACGTTGCAGTAGCGCGAACAA
S-pool-A	CCGCTCCGTCCGACGACTCACTATAAATCCATCAAAACGTTGCAGTAGCGCGAACAA
S-pool-A	CCGCTCCGTCCGACGACTCACTATAGTCGTCATAAAACGTTGCAGTAGCGCGAACAA
S-pool-A	CCGCTCCGTCCGACGACTCACTATACCATATATAAAACGTTGCAGTAGCGCGAACAA
S-pool-A	CCGCTCCGTCCGACGACTCACTATAGGACAACTAAAACGTTGCAGTAGCGCGAACAA
S-pool-A	CCGCTCCGTCCGACGACTCACTATACGGATTAAGAAACGTTGCAGTAGCGCGAACAA
S-pool-A	CCGCTCCGTCCGACGACTCACTATAGCAGCCGAGAAACGTTGCAGTAGCGCGAACAA
S-pool-A	CCGCTCCGTCCGACGACTCACTATATAGTGTGAGAAACGTTGCAGTAGCGCGAACAA
S-pool-A	CCGCTCCGTCCGACGACTCACTATATTTACCCAGAAACGTTGCAGTAGCGCGAACAA
S-pool-A	CCGCTCCGTCCGACGACTCACTATACGAAAAGGGAAACGTTGCAGTAGCGCGAACAA
S-pool-A	CCGCTCCGTCCGACGACTCACTATATTTTAGGGGAAACGTTGCAGTAGCGCGAACAA
S-pool-A	CCGCTCCGTCCGACGACTCACTATAAACCCCGGGAAACGTTGCAGTAGCGCGAACAA
S-pool-A	CCGCTCCGTCCGACGACTCACTATACCTCTTGGGAAACGTTGCAGTAGCGCGAACAA
S-pool-A	CCGCTCCGTCCGACGACTCACTATACCGACGCGGAAACGTTGCAGTAGCGCGAACAA
S-pool-A	CCGCTCCGTCCGACGACTCACTATAAAAGGATGGAAACGTTGCAGTAGCGCGAACAA
S-pool-A	CCGCTCCGTCCGACGACTCACTATACAAAGCCCGAAACGTTGCAGTAGCGCGAACAA
S-pool-A	CCGCTCCGTCCGACGACTCACTATATTCCTTCCGAAACGTTGCAGTAGCGCGAACAA
S-pool-A	CCGCTCCGTCCGACGACTCACTATAAGCTTATTGAAACGTTGCAGTAGCGCGAACAA
S-pool-A	CCGCTCCGTCCGACGACTCACTATAGAAGAGTACAAACGTTGCAGTAGCGCGAACAA
S-pool-A	CCGCTCCGTCCGACGACTCACTATATGCCCGTACAAACGTTGCAGTAGCGCGAACAA
S-pool-A	CCGCTCCGTCCGACGACTCACTATAGTTGCGCCCAAACGTTGCAGTAGCGCGAACAA
S-pool-A	CCGCTCCGTCCGACGACTCACTATACGGGGTCCCAAACGTTGCAGTAGCGCGAACAA
S-pool-A	CCGCTCCGTCCGACGACTCACTATAAAATTTCCCAAACGTTGCAGTAGCGCGAACAA
S-pool-A	CCGCTCCGTCCGACGACTCACTATACTCAGCGTCAAACGTTGCAGTAGCGCGAACAA
S-pool-A	CCGCTCCGTCCGACGACTCACTATAATTAAGTTCAAACGTTGCAGTAGCGCGAACAA
S-pool-A	CCGCTCCGTCCGACGACTCACTATATCCTACTTCAAACGTTGCAGTAGCGCGAACAA
S-pool-A	CCGCTCCGTCCGACGACTCACTATAGCCTGGAGTAAACGTTGCAGTAGCGCGAACAA
S-pool-A	CCGCTCCGTCCGACGACTCACTATATGTGCAGGTAAACGTTGCAGTAGCGCGAACAA
S-pool-A	CCGCTCCGTCCGACGACTCACTATATCAATTCGTAAACGTTGCAGTAGCGCGAACAA
S-pool-A	CCGCTCCGTCCGACGACTCACTATATATAAACCTAAACGTTGCAGTAGCGCGAACAA
S-pool-A	CCGCTCCGTCCGACGACTCACTATACTGCTCTCTAAACGTTGCAGTAGCGCGAACAA
S-pool-A	CCGCTCCGTCCGACGACTCACTATATACACGATTAAACGTTGCAGTAGCGCGAACAA
S-pool-A	CCGCTCCGTCCGACGACTCACTATACGATGGGTTAAACGTTGCAGTAGCGCGAACAA
S-pool-A	CCGCTCCGTCCGACGACTCACTATAGGGAATGTTAAACGTTGCAGTAGCGCGAACAA
S-pool-A	CCGCTCCGTCCGACGACTCACTATAAAGTGACTTAAACGTTGCAGTAGCGCGAACAA
S-pool-A	CCGCTCCGTCCGACGACTCACTATAGTGAAAGAAGAACGTTGCAGTAGCGCGAACAA
S-pool-A	CCGCTCCGTCCGACGACTCACTATATACATACAAGAACGTTGCAGTAGCGCGAACAA
S-pool-A	CCGCTCCGTCCGACGACTCACTATAATCCGCTAAGAACGTTGCAGTAGCGCGAACAA
S-pool-A	CCGCTCCGTCCGACGACTCACTATACGTTCCAGAGAACGTTGCAGTAGCGCGAACAA
S-pool-A	CCGCTCCGTCCGACGACTCACTATAACTAGGGCAGAACGTTGCAGTAGCGCGAACAA
S-pool-A	CCGCTCCGTCCGACGACTCACTATAGCATTTTCAGAACGTTGCAGTAGCGCGAACAA
S-pool-A	CCGCTCCGTCCGACGACTCACTATATTCGGGGTAGAACGTTGCAGTAGCGCGAACAA
S-pool-A	CCGCTCCGTCCGACGACTCACTATAGACGTTAAGGAACGTTGCAGTAGCGCGAACAA
S-pool-A	CCGCTCCGTCCGACGACTCACTATACATGGGGAGGAACGTTGCAGTAGCGCGAACAA
S-pool-A	CCGCTCCGTCCGACGACTCACTATAGTTATGTAGGAACGTTGCAGTAGCGCGAACAA
S-pool-A	CCGCTCCGTCCGACGACTCACTATAGGGCTGAGGGAACGTTGCAGTAGCGCGAACAA
S-pool-A	CCGCTCCGTCCGACGACTCACTATATGCACGGGGGAACGTTGCAGTAGCGCGAACAA
S-pool-A	CCGCTCCGTCCGACGACTCACTATAAAAATTGGGGAACGTTGCAGTAGCGCGAACAA
S-pool-A	CCGCTCCGTCCGACGACTCACTATAACGGGTCGGGAACGTTGCAGTAGCGCGAACAA
S-pool-A	CCGCTCCGTCCGACGACTCACTATATTGGCCTGGGAACGTTGCAGTAGCGCGAACAA
S-pool-A	CCGCTCCGTCCGACGACTCACTATAGGGGAACCGGAACGTTGCAGTAGCGCGAACAA
S-pool-A	CCGCTCCGTCCGACGACTCACTATAGCTCACCTGGAACGTTGCAGTAGCGCGAACAA
S-pool-A	CCGCTCCGTCCGACGACTCACTATATGGAGATTGGAACGTTGCAGTAGCGCGAACAA
S-pool-A	CCGCTCCGTCCGACGACTCACTATAAACCAGAACGAACGTTGCAGTAGCGCGAACAA
S-pool-A	CCGCTCCGTCCGACGACTCACTATACGACCTCACGAACGTTGCAGTAGCGCGAACAA
S-pool-A	CCGCTCCGTCCGACGACTCACTATAAATGTCTACGAACGTTGCAGTAGCGCGAACAA
S-pool-A	CCGCTCCGTCCGACGACTCACTATATAAGACGGCGAACGTTGCAGTAGCGCGAACAA
S-pool-A	CCGCTCCGTCCGACGACTCACTATAGTGTCACGCGAACGTTGCAGTAGCGCGAACAA
S-pool-A	CCGCTCCGTCCGACGACTCACTATACCCGTAACCGAACGTTGCAGTAGCGCGAACAA
S-pool-A	CCGCTCCGTCCGACGACTCACTATAGGCCGGCCCGAACGTTGCAGTAGCGCGAACAA
S-pool-A	CCGCTCCGTCCGACGACTCACTATAACGCTCCCCGAACGTTGCAGTAGCGCGAACAA
S-pool-A	CCGCTCCGTCCGACGACTCACTATAAGGGAGGTCGAACGTTGCAGTAGCGCGAACAA
S-pool-A	CCGCTCCGTCCGACGACTCACTATAGGGCCCTTCGAACGTTGCAGTAGCGCGAACAA
S-pool-A	CCGCTCCGTCCGACGACTCACTATATCTAATAATGAACGTTGCAGTAGCGCGAACAA
S-pool-A	CCGCTCCGTCCGACGACTCACTATAGTGGTGGCTGAACGTTGCAGTAGCGCGAACAA
S-pool-A	CCGCTCCGTCCGACGACTCACTATATCAGGACCTGAACGTTGCAGTAGCGCGAACAA
S-pool-A	CCGCTCCGTCCGACGACTCACTATAAACGATTCTGAACGTTGCAGTAGCGCGAACAA
S-pool-A	CCGCTCCGTCCGACGACTCACTATATATTGCATTGAACGTTGCAGTAGCGCGAACAA
S-pool-A	CCGCTCCGTCCGACGACTCACTATATTGTATTTTGAACGTTGCAGTAGCGCGAACAA
S-pool-A	CCGCTCCGTCCGACGACTCACTATATCTGGCGGACAACGTTGCAGTAGCGCGAACAA
S-pool-A	CCGCTCCGTCCGACGACTCACTATATGGGTACGACAACGTTGCAGTAGCGCGAACAA
S-pool-A	CCGCTCCGTCCGACGACTCACTATAACCACTCGACAACGTTGCAGTAGCGCGAACAA
S-pool-A	CCGCTCCGTCCGACGACTCACTATATATTTGGCACAACGTTGCAGTAGCGCGAACAA
S-pool-A	CCGCTCCGTCCGACGACTCACTATAAAGAACCCACAACGTTGCAGTAGCGCGAACAA
S-pool-A	CCGCTCCGTCCGACGACTCACTATACTGTTGATACAACGTTGCAGTAGCGCGAACAA
S-pool-A	CCGCTCCGTCCGACGACTCACTATACCGCAATTACAACGTTGCAGTAGCGCGAACAA
S-pool-A	CCGCTCCGTCCGACGACTCACTATAACTCTAAAGCAACGTTGCAGTAGCGCGAACAA
S-pool-A	CCGCTCCGTCCGACGACTCACTATACCGGGCAAGCAACGTTGCAGTAGCGCGAACAA
S-pool-A	CCGCTCCGTCCGACGACTCACTATAAGCGATAGGCAACGTTGCAGTAGCGCGAACAA
S-pool-A	CCGCTCCGTCCGACGACTCACTATAGGAGGGCGGCAACGTTGCAGTAGCGCGAACAA
S-pool-A	CCGCTCCGTCCGACGACTCACTATAATAACAACGCAACGTTGCAGTAGCGCGAACAA
S-pool-A	CCGCTCCGTCCGACGACTCACTATATCACCGCCGCAACGTTGCAGTAGCGCGAACAA
S-pool-A	CCGCTCCGTCCGACGACTCACTATACCTTTCCCGCAACGTTGCAGTAGCGCGAACAA
S-pool-A	CCGCTCCGTCCGACGACTCACTATACACCATGTGCAACGTTGCAGTAGCGCGAACAA
S-pool-A	CCGCTCCGTCCGACGACTCACTATATTCTCAGACCAACGTTGCAGTAGCGCGAACAA
S-pool-A	CCGCTCCGTCCGACGACTCACTATACACGACCACCAACGTTGCAGTAGCGCGAACAA
S-pool-A	CCGCTCCGTCCGACGACTCACTATAAGTCATTACCAACGTTGCAGTAGCGCGAACAA
S-pool-A	CCGCTCCGTCCGACGACTCACTATAGACAAAAGCCAACGTTGCAGTAGCGCGAACAA
S-pool-A	CCGCTCCGTCCGACGACTCACTATACCCCCCTGCCAACGTTGCAGTAGCGCGAACAA
S-pool-A	CCGCTCCGTCCGACGACTCACTATACAACTAATCCAACGTTGCAGTAGCGCGAACAA
S-pool-A	CCGCTCCGTCCGACGACTCACTATAGTTTATATCCAACGTTGCAGTAGCGCGAACAA
S-pool-A	CCGCTCCGTCCGACGACTCACTATAATAGGCCTCCAACGTTGCAGTAGCGCGAACAA
S-pool-A	CCGCTCCGTCCGACGACTCACTATAGGCATGAATCAACGTTGCAGTAGCGCGAACAA
S-pool-A	CCGCTCCGTCCGACGACTCACTATATGAGTTTATCAACGTTGCAGTAGCGCGAACAA
S-pool-A	CCGCTCCGTCCGACGACTCACTATAATTGTTCGTCAACGTTGCAGTAGCGCGAACAA
S-pool-A	CCGCTCCGTCCGACGACTCACTATAGGCCGTTGTCAACGTTGCAGTAGCGCGAACAA
S-pool-A	CCGCTCCGTCCGACGACTCACTATACAAAACTTTCAACGTTGCAGTAGCGCGAACAA
S-pool-A	CCGCTCCGTCCGACGACTCACTATAGATTCAATATAACGTTGCAGTAGCGCGAACAA
S-pool-A	CCGCTCCGTCCGACGACTCACTATACAACCGTTATAACGTTGCAGTAGCGCGAACAA
S-pool-A	CCGCTCCGTCCGACGACTCACTATAGCGGGCTTATAACGTTGCAGTAGCGCGAACAA
S-pool-A	CCGCTCCGTCCGACGACTCACTATATTAAGAGAGTAACGTTGCAGTAGCGCGAACAA
S-pool-A	CCGCTCCGTCCGACGACTCACTATAATACTTTAGTAACGTTGCAGTAGCGCGAACAA
S-pool-A	CCGCTCCGTCCGACGACTCACTATAAATCAGTGGTAACGTTGCAGTAGCGCGAACAA
S-pool-A	CCGCTCCGTCCGACGACTCACTATACAGGTTTGGTAACGTTGCAGTAGCGCGAACAA
S-pool-A	CCGCTCCGTCCGACGACTCACTATATTTCTGATGTAACGTTGCAGTAGCGCGAACAA
S-pool-A	CCGCTCCGTCCGACGACTCACTATACTTAATGGCTAACGTTGCAGTAGCGCGAACAA
S-pool-A	CCGCTCCGTCCGACGACTCACTATAGCCCTACGCTAACGTTGCAGTAGCGCGAACAA
S-pool-A	CCGCTCCGTCCGACGACTCACTATAGGGTTAGCCTAACGTTGCAGTAGCGCGAACAA
S-pool-A	CCGCTCCGTCCGACGACTCACTATACCTTCGGCCTAACGTTGCAGTAGCGCGAACAA
S-pool-A	CCGCTCCGTCCGACGACTCACTATATGAGCCCCCTAACGTTGCAGTAGCGCGAACAA
S-pool-A	CCGCTCCGTCCGACGACTCACTATAAGCAACCTCTAACGTTGCAGTAGCGCGAACAA
S-pool-A	CCGCTCCGTCCGACGACTCACTATAACGTTTTTCTAACGTTGCAGTAGCGCGAACAA
S-pool-A	CCGCTCCGTCCGACGACTCACTATAAGGGCCGATTAACGTTGCAGTAGCGCGAACAA
S-pool-A	CCGCTCCGTCCGACGACTCACTATAGGTCCCCGTTAACGTTGCAGTAGCGCGAACAA
S-pool-A	CCGCTCCGTCCGACGACTCACTATACCCACCCCTTAACGTTGCAGTAGCGCGAACAA
S-pool-A	CCGCTCCGTCCGACGACTCACTATACATCTTCCTTAACGTTGCAGTAGCGCGAACAA
S-pool-A	CCGCTCCGTCCGACGACTCACTATATTTGGGTCTTAACGTTGCAGTAGCGCGAACAA
S-pool-A	CCGCTCCGTCCGACGACTCACTATAGTAATTATTTAACGTTGCAGTAGCGCGAACAA
S-pool-A	CCGCTCCGTCCGACGACTCACTATAGCTTTCGTTTAACGTTGCAGTAGCGCGAACAA
S-pool-A	CCGCTCCGTCCGACGACTCACTATAACCCCATTTTAACGTTGCAGTAGCGCGAACAA
S-pool-A	CCGCTCCGTCCGACGACTCACTATACACACTGAGAGACGTTGCAGTAGCGCGAACAA
S-pool-A	CCGCTCCGTCCGACGACTCACTATAAGTACATGGAGACGTTGCAGTAGCGCGAACAA
S-pool-A	CCGCTCCGTCCGACGACTCACTATAGAATAAACGAGACGTTGCAGTAGCGCGAACAA
S-pool-A	CCGCTCCGTCCGACGACTCACTATATCGCCATCGAGACGTTGCAGTAGCGCGAACAA
S-pool-A	CCGCTCCGTCCGACGACTCACTATAGGCCCAAGCAGACGTTGCAGTAGCGCGAACAA
S-pool-A	CCGCTCCGTCCGACGACTCACTATAGATCTGACCAGACGTTGCAGTAGCGCGAACAA
S-pool-A	CCGCTCCGTCCGACGACTCACTATACATAAAATCAGACGTTGCAGTAGCGCGAACAA
S-pool-A	CCGCTCCGTCCGACGACTCACTATACCCTCAGTCAGACGTTGCAGTAGCGCGAACAA
S-pool-A	CCGCTCCGTCCGACGACTCACTATACTGGCTAGTAGACGTTGCAGTAGCGCGAACAA
S-pool-A	CCGCTCCGTCCGACGACTCACTATAGGATACGGTAGACGTTGCAGTAGCGCGAACAA
S-pool-A	CCGCTCCGTCCGACGACTCACTATAAGAGTTGCTAGACGTTGCAGTAGCGCGAACAA
S-pool-A	CCGCTCCGTCCGACGACTCACTATATTCCAAATTAGACGTTGCAGTAGCGCGAACAA
S-pool-A	CCGCTCCGTCCGACGACTCACTATAAAAATCATTAGACGTTGCAGTAGCGCGAACAA
S-pool-A	CCGCTCCGTCCGACGACTCACTATACGTCTGTTTAGACGTTGCAGTAGCGCGAACAA
S-pool-A	CCGCTCCGTCCGACGACTCACTATAAGAAGACCAGGACGTTGCAGTAGCGCGAACAA
S-pool-A	CCGCTCCGTCCGACGACTCACTATACCCAGAATAGGACGTTGCAGTAGCGCGAACAA
S-pool-A	CCGCTCCGTCCGACGACTCACTATACTATTACTAGGACGTTGCAGTAGCGCGAACAA
S-pool-A	CCGCTCCGTCCGACGACTCACTATAACTCCGGAGGGACGTTGCAGTAGCGCGAACAA
S-pool-A	CCGCTCCGTCCGACGACTCACTATAGTCAATCAGGGACGTTGCAGTAGCGCGAACAA
S-pool-A	CCGCTCCGTCCGACGACTCACTATAAAGTGAAGGGGACGTTGCAGTAGCGCGAACAA
S-pool-A	CCGCTCCGTCCGACGACTCACTATAGACTTGCGGGGACGTTGCAGTAGCGCGAACAA
S-pool-A	CCGCTCCGTCCGACGACTCACTATAGTCCCAGTGGGACGTTGCAGTAGCGCGAACAA
S-pool-A	CCGCTCCGTCCGACGACTCACTATATGATTCGACGGACGTTGCAGTAGCGCGAACAA
S-pool-A	CCGCTCCGTCCGACGACTCACTATAAGGTCGTGCGGACGTTGCAGTAGCGCGAACAA
S-pool-A	CCGCTCCGTCCGACGACTCACTATAATTCAAACCGGACGTTGCAGTAGCGCGAACAA
S-pool-A	CCGCTCCGTCCGACGACTCACTATACTACCGATCGGACGTTGCAGTAGCGCGAACAA
S-pool-A	CCGCTCCGTCCGACGACTCACTATATAAGCTTTCGGACGTTGCAGTAGCGCGAACAA
S-pool-A	CCGCTCCGTCCGACGACTCACTATATCCCTTTATGGACGTTGCAGTAGCGCGAACAA
S-pool-A	CCGCTCCGTCCGACGACTCACTATATTACATCGTGGACGTTGCAGTAGCGCGAACAA
S-pool-A	CCGCTCCGTCCGACGACTCACTATACGCAAGTCTGGACGTTGCAGTAGCGCGAACAA
S-pool-A	CCGCTCCGTCCGACGACTCACTATATTTTTCTCTGGACGTTGCAGTAGCGCGAACAA
S-pool-A	CCGCTCCGTCCGACGACTCACTATAGAGTCGGTTGGACGTTGCAGTAGCGCGAACAA
S-pool-A	CCGCTCCGTCCGACGACTCACTATAGGGGTTTTTGGACGTTGCAGTAGCGCGAACAA
S-pool-A	CCGCTCCGTCCGACGACTCACTATACCGCGGGGGCGACGTTGCAGTAGCGCGAACAA
S-pool-A	CCGCTCCGTCCGACGACTCACTATAGTTACCGGGCGACGTTGCAGTAGCGCGAACAA
S-pool-A	CCGCTCCGTCCGACGACTCACTATAGGCTATTCGCGACGTTGCAGTAGCGCGAACAA
S-pool-A	CCGCTCCGTCCGACGACTCACTATACCTGAGATGCGACGTTGCAGTAGCGCGAACAA
S-pool-A	CCGCTCCGTCCGACGACTCACTATATCTTGTTTGCGACGTTGCAGTAGCGCGAACAA
S-pool-A	CCGCTCCGTCCGACGACTCACTATAATTTTGGACCGACGTTGCAGTAGCGCGAACAA
S-pool-A	CCGCTCCGTCCGACGACTCACTATAGTAAACTACCGACGTTGCAGTAGCGCGAACAA
S-pool-A	CCGCTCCGTCCGACGACTCACTATAAATTACAGCCGACGTTGCAGTAGCGCGAACAA
S-pool-A	CCGCTCCGTCCGACGACTCACTATAGCCAAGGGTCGACGTTGCAGTAGCGCGAACAA
S-pool-A	CCGCTCCGTCCGACGACTCACTATAAAACTGCGTCGACGTTGCAGTAGCGCGAACAA
S-pool-A	CCGCTCCGTCCGACGACTCACTATATTGAACGCTCGACGTTGCAGTAGCGCGAACAA
S-pool-A	CCGCTCCGTCCGACGACTCACTATACTTTGTGCTCGACGTTGCAGTAGCGCGAACAA
S-pool-A	CCGCTCCGTCCGACGACTCACTATAGTAAGCGCATGACGTTGCAGTAGCGCGAACAA
S-pool-A	CCGCTCCGTCCGACGACTCACTATACTGCAACCATGACGTTGCAGTAGCGCGAACAA
S-pool-A	CCGCTCCGTCCGACGACTCACTATAACGTGGATATGACGTTGCAGTAGCGCGAACAA
S-pool-A	CCGCTCCGTCCGACGACTCACTATAGCGCGACAGTGACGTTGCAGTAGCGCGAACAA
S-pool-A	CCGCTCCGTCCGACGACTCACTATACAACGTAGGTGACGTTGCAGTAGCGCGAACAA
S-pool-A	CCGCTCCGTCCGACGACTCACTATAATAGAGGGGTGACGTTGCAGTAGCGCGAACAA
S-pool-A	CCGCTCCGTCCGACGACTCACTATATCTTCCCGGTGACGTTGCAGTAGCGCGAACAA
S-pool-A	CCGCTCCGTCCGACGACTCACTATACGGTAGACGTGACGTTGCAGTAGCGCGAACAA
S-pool-A	CCGCTCCGTCCGACGACTCACTATATACCCAGCCTGACGTTGCAGTAGCGCGAACAA
S-pool-A	CCGCTCCGTCCGACGACTCACTATAGAGTATCCCTGACGTTGCAGTAGCGCGAACAA
S-pool-A	CCGCTCCGTCCGACGACTCACTATATAAAAAAGTTGACGTTGCAGTAGCGCGAACAA
S-pool-A	CCGCTCCGTCCGACGACTCACTATACTCATTTGTTGACGTTGCAGTAGCGCGAACAA
S-pool-A	CCGCTCCGTCCGACGACTCACTATACTGGGCGTTTGACGTTGCAGTAGCGCGAACAA
S-pool-A	CCGCTCCGTCCGACGACTCACTATAGTGCGGAGCACACGTTGCAGTAGCGCGAACAA
S-pool-A	CCGCTCCGTCCGACGACTCACTATACGGACTGGCACACGTTGCAGTAGCGCGAACAA
S-pool-A	CCGCTCCGTCCGACGACTCACTATATAAAGCTGCACACGTTGCAGTAGCGCGAACAA
S-pool-A	CCGCTCCGTCCGACGACTCACTATACTACCCCCCACACGTTGCAGTAGCGCGAACAA
S-pool-A	CCGCTCCGTCCGACGACTCACTATAGGCGCCTCCACACGTTGCAGTAGCGCGAACAA
S-pool-A	CCGCTCCGTCCGACGACTCACTATATGTGATCTCACACGTTGCAGTAGCGCGAACAA
S-pool-A	CCGCTCCGTCCGACGACTCACTATAGTTACTTCTACACGTTGCAGTAGCGCGAACAA
S-pool-A	CCGCTCCGTCCGACGACTCACTATAACCTTGGTTACACGTTGCAGTAGCGCGAACAA
S-pool-A	CCGCTCCGTCCGACGACTCACTATAAACGCCTTAGCACGTTGCAGTAGCGCGAACAA
S-pool-A	CCGCTCCGTCCGACGACTCACTATAGCGTTTGGGGCACGTTGCAGTAGCGCGAACAA
S-pool-A	CCGCTCCGTCCGACGACTCACTATATAGATCCGGGCACGTTGCAGTAGCGCGAACAA
S-pool-A	CCGCTCCGTCCGACGACTCACTATACTAAGGTGGGCACGTTGCAGTAGCGCGAACAA
S-pool-A	CCGCTCCGTCCGACGACTCACTATACCATGAACGGCACGTTGCAGTAGCGCGAACAA
S-pool-A	CCGCTCCGTCCGACGACTCACTATAGGAAAATATGCACGTTGCAGTAGCGCGAACAA
S-pool-A	CCGCTCCGTCCGACGACTCACTATAACGGCGAGTGCACGTTGCAGTAGCGCGAACAA
S-pool-A	CCGCTCCGTCCGACGACTCACTATAAATGGTGTTGCACGTTGCAGTAGCGCGAACAA
S-pool-A	CCGCTCCGTCCGACGACTCACTATATTATCCCTTGCACGTTGCAGTAGCGCGAACAA
S-pool-A	CCGCTCCGTCCGACGACTCACTATATCGAAAACACCACGTTGCAGTAGCGCGAACAA
S-pool-A	CCGCTCCGTCCGACGACTCACTATATCGTTGAAGCCACGTTGCAGTAGCGCGAACAA
S-pool-A	CCGCTCCGTCCGACGACTCACTATACAGCTCGCGCCACGTTGCAGTAGCGCGAACAA
S-pool-A	CCGCTCCGTCCGACGACTCACTATAACCTATGACCCACGTTGCAGTAGCGCGAACAA
S-pool-A	CCGCTCCGTCCGACGACTCACTATATTAAAAGGCCCACGTTGCAGTAGCGCGAACAA
S-pool-A	CCGCTCCGTCCGACGACTCACTATAGCGAATCGCCCACGTTGCAGTAGCGCGAACAA
S-pool-A	CCGCTCCGTCCGACGACTCACTATATTCCGAACCCCACGTTGCAGTAGCGCGAACAA
S-pool-A	CCGCTCCGTCCGACGACTCACTATAAGGTCCACCCCACGTTGCAGTAGCGCGAACAA
S-pool-A	CCGCTCCGTCCGACGACTCACTATAGCTGGTACCCCACGTTGCAGTAGCGCGAACAA
S-pool-A	CCGCTCCGTCCGACGACTCACTATATTGTTTTCCCCACGTTGCAGTAGCGCGAACAA
S-pool-A	CCGCTCCGTCCGACGACTCACTATAGCATCACTCCCACGTTGCAGTAGCGCGAACAA
S-pool-A	CCGCTCCGTCCGACGACTCACTATATCCGCTGGTCCACGTTGCAGTAGCGCGAACAA
S-pool-A	CCGCTCCGTCCGACGACTCACTATAAACCCGTCTCCACGTTGCAGTAGCGCGAACAA
S-pool-A	CCGCTCCGTCCGACGACTCACTATACCAGATTCTCCACGTTGCAGTAGCGCGAACAA
S-pool-A	CCGCTCCGTCCGACGACTCACTATATAAGGGATTCCACGTTGCAGTAGCGCGAACAA
S-pool-A	CCGCTCCGTCCGACGACTCACTATATGTTCGGTTCCACGTTGCAGTAGCGCGAACAA
S-pool-A	CCGCTCCGTCCGACGACTCACTATAACACAGGTATCACGTTGCAGTAGCGCGAACAA
S-pool-A	CCGCTCCGTCCGACGACTCACTATATTTTAACAGTCACGTTGCAGTAGCGCGAACAA
S-pool-A	CCGCTCCGTCCGACGACTCACTATAACGGAAATCTCACGTTGCAGTAGCGCGAACAA
S-pool-A	CCGCTCCGTCCGACGACTCACTATAGGGGGGTATTCACGTTGCAGTAGCGCGAACAA
S-pool-A	CCGCTCCGTCCGACGACTCACTATACAGGAGGCTTCACGTTGCAGTAGCGCGAACAA
S-pool-A	CCGCTCCGTCCGACGACTCACTATAAGTTGCCTTTCACGTTGCAGTAGCGCGAACAA
S-pool-A	CCGCTCCGTCCGACGACTCACTATATTCAGCACTATACGTTGCAGTAGCGCGAACAA
S-pool-A	CCGCTCCGTCCGACGACTCACTATAGGAAGTCCTATACGTTGCAGTAGCGCGAACAA
S-pool-A	CCGCTCCGTCCGACGACTCACTATATGGCTTCTTATACGTTGCAGTAGCGCGAACAA
S-pool-A	CCGCTCCGTCCGACGACTCACTATAGACAAATTTATACGTTGCAGTAGCGCGAACAA
S-pool-A	CCGCTCCGTCCGACGACTCACTATATCGTACGTAGTACGTTGCAGTAGCGCGAACAA
S-pool-A	CCGCTCCGTCCGACGACTCACTATACCCGCCAGGGTACGTTGCAGTAGCGCGAACAA
S-pool-A	CCGCTCCGTCCGACGACTCACTATACAGTCCAACGTACGTTGCAGTAGCGCGAACAA
S-pool-A	CCGCTCCGTCCGACGACTCACTATAAAGAAATACGTACGTTGCAGTAGCGCGAACAA
S-pool-A	CCGCTCCGTCCGACGACTCACTATAGAACCATCCGTACGTTGCAGTAGCGCGAACAA
S-pool-A	CCGCTCCGTCCGACGACTCACTATATAGGCGACGCTACGTTGCAGTAGCGCGAACAA
S-pool-A	CCGCTCCGTCCGACGACTCACTATAATGTGGGCGCTACGTTGCAGTAGCGCGAACAA
S-pool-A	CCGCTCCGTCCGACGACTCACTATACGCGTGCCGCTACGTTGCAGTAGCGCGAACAA
S-pool-A	CCGCTCCGTCCGACGACTCACTATAAGCCTGATCCTACGTTGCAGTAGCGCGAACAA
S-pool-A	CCGCTCCGTCCGACGACTCACTATAGTATCGAGTCTACGTTGCAGTAGCGCGAACAA
S-pool-A	CCGCTCCGTCCGACGACTCACTATAATTTCCCCTCTACGTTGCAGTAGCGCGAACAA
S-pool-A	CCGCTCCGTCCGACGACTCACTATATACGGATAGTTACGTTGCAGTAGCGCGAACAA
S-pool-A	CCGCTCCGTCCGACGACTCACTATATTAGTAAGGTTACGTTGCAGTAGCGCGAACAA
S-pool-A	CCGCTCCGTCCGACGACTCACTATAGGTGTACACTTACGTTGCAGTAGCGCGAACAA
S-pool-A	CCGCTCCGTCCGACGACTCACTATAATTTTATGCTTACGTTGCAGTAGCGCGAACAA
S-pool-A	CCGCTCCGTCCGACGACTCACTATACTTAGACATTTACGTTGCAGTAGCGCGAACAA
S-pool-A	CCGCTCCGTCCGACGACTCACTATAAAAGCTAGTTTACGTTGCAGTAGCGCGAACAA
S-pool-A	CCGCTCCGTCCGACGACTCACTATATCCAGGTGTTTACGTTGCAGTAGCGCGAACAA
S-pool-A	CCGCTCCGTCCGACGACTCACTATACCGGTACCTTTACGTTGCAGTAGCGCGAACAA
S-pool-A	CCGCTCCGTCCGACGACTCACTATACTCTTAATTTTACGTTGCAGTAGCGCGAACAA
S-pool-A	CCGCTCCGTCCGACGACTCACTATAAAAAGGGTTTTACGTTGCAGTAGCGCGAACAA
S-pool-A	CCGCTCCGTCCGACGACTCACTATAGAGACTCTTTTACGTTGCAGTAGCGCGAACAA
S-pool-A	CCGCTCCGTCCGACGACTCACTATATGAGGAATAGAGCGTTGCAGTAGCGCGAACAA
S-pool-A	CCGCTCCGTCCGACGACTCACTATAGATGGCCGTCAGCGTTGCAGTAGCGCGAACAA
S-pool-A	CCGCTCCGTCCGACGACTCACTATAATGGTAACGAGGCGTTGCAGTAGCGCGAACAA
S-pool-A	CCGCTCCGTCCGACGACTCACTATAGGTTGGATAGGGCGTTGCAGTAGCGCGAACAA
S-pool-A	CCGCTCCGTCCGACGACTCACTATACCTTAACAGGGGCGTTGCAGTAGCGCGAACAA
S-pool-A	CCGCTCCGTCCGACGACTCACTATATCGAGGCAGGGGCGTTGCAGTAGCGCGAACAA
S-pool-A	CCGCTCCGTCCGACGACTCACTATAAGGGGGGGGGGGCGTTGCAGTAGCGCGAACAA
S-pool-A	CCGCTCCGTCCGACGACTCACTATAACCCATACGGGGCGTTGCAGTAGCGCGAACAA
S-pool-A	CCGCTCCGTCCGACGACTCACTATAGGAAAGCCGGGGCGTTGCAGTAGCGCGAACAA
S-pool-A	CCGCTCCGTCCGACGACTCACTATACGGGCCCCGGGGCGTTGCAGTAGCGCGAACAA
S-pool-A	CCGCTCCGTCCGACGACTCACTATATCTCGAATGGGGCGTTGCAGTAGCGCGAACAA
S-pool-A	CCGCTCCGTCCGACGACTCACTATACATTCGTCCGGGCGTTGCAGTAGCGCGAACAA
S-pool-A	CCGCTCCGTCCGACGACTCACTATAAATCTTCATGGGCGTTGCAGTAGCGCGAACAA
S-pool-A	CCGCTCCGTCCGACGACTCACTATACGATATTTTGGGCGTTGCAGTAGCGCGAACAA
S-pool-A	CCGCTCCGTCCGACGACTCACTATACAGTATTAGCGGCGTTGCAGTAGCGCGAACAA
S-pool-A	CCGCTCCGTCCGACGACTCACTATACACCAAAGGCGGCGTTGCAGTAGCGCGAACAA
S-pool-A	CCGCTCCGTCCGACGACTCACTATATTCCCCCGGCGGCGTTGCAGTAGCGCGAACAA
S-pool-A	CCGCTCCGTCCGACGACTCACTATATATCAGGCGCGGCGTTGCAGTAGCGCGAACAA
S-pool-A	CCGCTCCGTCCGACGACTCACTATATTGTAAATGCGGCGTTGCAGTAGCGCGAACAA
S-pool-A	CCGCTCCGTCCGACGACTCACTATATTTGGGGGCCGGCGTTGCAGTAGCGCGAACAA
S-pool-A	CCGCTCCGTCCGACGACTCACTATAGCCAGCTGCCGGCGTTGCAGTAGCGCGAACAA
S-pool-A	CCGCTCCGTCCGACGACTCACTATAAAATGGGCCCGGCGTTGCAGTAGCGCGAACAA
S-pool-A	CCGCTCCGTCCGACGACTCACTATATCAACAACTCGGCGTTGCAGTAGCGCGAACAA
S-pool-A	CCGCTCCGTCCGACGACTCACTATACCCCTGGCTCGGCGTTGCAGTAGCGCGAACAA
S-pool-A	CCGCTCCGTCCGACGACTCACTATAGAAATTCCTCGGCGTTGCAGTAGCGCGAACAA
S-pool-A	CCGCTCCGTCCGACGACTCACTATAGAGACATAATGGCGTTGCAGTAGCGCGAACAA
S-pool-A	CCGCTCCGTCCGACGACTCACTATACGCGGTAAGTGGCGTTGCAGTAGCGCGAACAA
S-pool-A	CCGCTCCGTCCGACGACTCACTATATACTGTTGGTGGCGTTGCAGTAGCGCGAACAA
S-pool-A	CCGCTCCGTCCGACGACTCACTATAGCAGAACTGTGGCGTTGCAGTAGCGCGAACAA
S-pool-A	CCGCTCCGTCCGACGACTCACTATAATCTAGCTGTGGCGTTGCAGTAGCGCGAACAA
S-pool-A	CCGCTCCGTCCGACGACTCACTATAAAAAACCGCTGGCGTTGCAGTAGCGCGAACAA
S-pool-A	CCGCTCCGTCCGACGACTCACTATAAGCATGCGTTGGCGTTGCAGTAGCGCGAACAA
S-pool-A	CCGCTCCGTCCGACGACTCACTATAACGCCCTGTTGGCGTTGCAGTAGCGCGAACAA
S-pool-A	CCGCTCCGTCCGACGACTCACTATACATGCCACTTGGCGTTGCAGTAGCGCGAACAA
S-pool-A	CCGCTCCGTCCGACGACTCACTATATTTGCTACCGCGCGTTGCAGTAGCGCGAACAA
S-pool-A	CCGCTCCGTCCGACGACTCACTATATGGGGTGTCGCGCGTTGCAGTAGCGCGAACAA
S-pool-A	CCGCTCCGTCCGACGACTCACTATAGGATTTAGTGCGCGTTGCAGTAGCGCGAACAA
S-pool-A	CCGCTCCGTCCGACGACTCACTATACGCCGCATTGCGCGTTGCAGTAGCGCGAACAA
S-pool-A	CCGCTCCGTCCGACGACTCACTATATGTCTTGAGCCGCGTTGCAGTAGCGCGAACAA
S-pool-A	CCGCTCCGTCCGACGACTCACTATATAAACCCCCCCGCGTTGCAGTAGCGCGAACAA
S-pool-A	CCGCTCCGTCCGACGACTCACTATAAGTGCGATCCCGCGTTGCAGTAGCGCGAACAA
S-pool-A	CCGCTCCGTCCGACGACTCACTATAGCTCGGAGTCCGCGTTGCAGTAGCGCGAACAA
S-pool-A	CCGCTCCGTCCGACGACTCACTATAGGTGATTGTCCGCGTTGCAGTAGCGCGAACAA
S-pool-A	CCGCTCCGTCCGACGACTCACTATAACTATAATTCCGCGTTGCAGTAGCGCGAACAA
S-pool-A	CCGCTCCGTCCGACGACTCACTATACCGAATGTTCCGCGTTGCAGTAGCGCGAACAA
S-pool-A	CCGCTCCGTCCGACGACTCACTATACCAATCCTGTCGCGTTGCAGTAGCGCGAACAA
S-pool-A	CCGCTCCGTCCGACGACTCACTATATAGGTTAACTCGCGTTGCAGTAGCGCGAACAA
S-pool-A	CCGCTCCGTCCGACGACTCACTATAGTCGATGCTTCGCGTTGCAGTAGCGCGAACAA
S-pool-A	CCGCTCCGTCCGACGACTCACTATAATGCAGTCTTCGCGTTGCAGTAGCGCGAACAA
S-pool-A	CCGCTCCGTCCGACGACTCACTATAGCCTCCTTTTCGCGTTGCAGTAGCGCGAACAA
S-pool-A	CCGCTCCGTCCGACGACTCACTATAAAATTTTTTTCGCGTTGCAGTAGCGCGAACAA
S-pool-A	CCGCTCCGTCCGACGACTCACTATAGGGGGCATGGTGCGTTGCAGTAGCGCGAACAA
S-pool-A	CCGCTCCGTCCGACGACTCACTATAGTTTAATTGGTGCGTTGCAGTAGCGCGAACAA
S-pool-A	CCGCTCCGTCCGACGACTCACTATATATACCGTACTGCGTTGCAGTAGCGCGAACAA
S-pool-A	CCGCTCCGTCCGACGACTCACTATACCGTTCATGCTGCGTTGCAGTAGCGCGAACAA
S-pool-A	CCGCTCCGTCCGACGACTCACTATAATGATACTCCTGCGTTGCAGTAGCGCGAACAA
S-pool-A	CCGCTCCGTCCGACGACTCACTATATCGTCGCTCCTGCGTTGCAGTAGCGCGAACAA
S-pool-A	CCGCTCCGTCCGACGACTCACTATAGTCCGGGTTCTGCGTTGCAGTAGCGCGAACAA
S-pool-A	CCGCTCCGTCCGACGACTCACTATAAAACCAATATTGCGTTGCAGTAGCGCGAACAA
S-pool-A	CCGCTCCGTCCGACGACTCACTATAACATTAACCTTGCGTTGCAGTAGCGCGAACAA
S-pool-A	CCGCTCCGTCCGACGACTCACTATATTTACGGCTTTGCGTTGCAGTAGCGCGAACAA
S-pool-A	CCGCTCCGTCCGACGACTCACTATAAGGAACGTTTTGCGTTGCAGTAGCGCGAACAA
S-pool-A	CCGCTCCGTCCGACGACTCACTATAGGCACACCGCGCCGTTGCAGTAGCGCGAACAA
S-pool-A	CCGCTCCGTCCGACGACTCACTATAACACTTCTCTGCCGTTGCAGTAGCGCGAACAA
S-pool-A	CCGCTCCGTCCGACGACTCACTATATCTCACAGTTGCCGTTGCAGTAGCGCGAACAA
S-pool-A	CCGCTCCGTCCGACGACTCACTATAATGGACTGTACCCGTTGCAGTAGCGCGAACAA
S-pool-A	CCGCTCCGTCCGACGACTCACTATAATTAGGATAGCCCGTTGCAGTAGCGCGAACAA
S-pool-A	CCGCTCCGTCCGACGACTCACTATACTCTGCCACGCCCGTTGCAGTAGCGCGAACAA
S-pool-A	CCGCTCCGTCCGACGACTCACTATACGATACATACCCCGTTGCAGTAGCGCGAACAA
S-pool-A	CCGCTCCGTCCGACGACTCACTATAGTTCTAGGCCCCCGTTGCAGTAGCGCGAACAA
S-pool-A	CCGCTCCGTCCGACGACTCACTATAAGGGGGGCCCCCCGTTGCAGTAGCGCGAACAA
S-pool-A	CCGCTCCGTCCGACGACTCACTATAGGACCTTCCCCCCGTTGCAGTAGCGCGAACAA
S-pool-A	CCGCTCCGTCCGACGACTCACTATATCAAGTGTCCCCCGTTGCAGTAGCGCGAACAA
S-pool-A	CCGCTCCGTCCGACGACTCACTATATCCCGGCTTCCCCGTTGCAGTAGCGCGAACAA
S-pool-A	CCGCTCCGTCCGACGACTCACTATACCTCCATCATCCCGTTGCAGTAGCGCGAACAA
S-pool-A	CCGCTCCGTCCGACGACTCACTATACTGGGAATATCCCGTTGCAGTAGCGCGAACAA
S-pool-A	CCGCTCCGTCCGACGACTCACTATACCCCTTATTTCCCGTTGCAGTAGCGCGAACAA
S-pool-A	CCGCTCCGTCCGACGACTCACTATATGGACAGCAGTCCGTTGCAGTAGCGCGAACAA
S-pool-A	CCGCTCCGTCCGACGACTCACTATACGGTTTCTCTTCCGTTGCAGTAGCGCGAACAA
S-pool-A	CCGCTCCGTCCGACGACTCACTATATTCTGCGATTTCCGTTGCAGTAGCGCGAACAA
S-pool-A	CCGCTCCGTCCGACGACTCACTATATTTTTTAGTTTCCGTTGCAGTAGCGCGAACAA
S-pool-A	CCGCTCCGTCCGACGACTCACTATAGACTTTGCTCATCGTTGCAGTAGCGCGAACAA
S-pool-A	CCGCTCCGTCCGACGACTCACTATAACTACGCACCGTCGTTGCAGTAGCGCGAACAA
S-pool-A	CCGCTCCGTCCGACGACTCACTATAGACTAACGTCGTCGTTGCAGTAGCGCGAACAA
S-pool-A	CCGCTCCGTCCGACGACTCACTATAAAGGGCTCTCGTCGTTGCAGTAGCGCGAACAA
S-pool-A	CCGCTCCGTCCGACGACTCACTATACGAGCGCTGTGTCGTTGCAGTAGCGCGAACAA
S-pool-A	CCGCTCCGTCCGACGACTCACTATATGCGGACGGCCTCGTTGCAGTAGCGCGAACAA
S-pool-A	CCGCTCCGTCCGACGACTCACTATAAATCGGACCCCTCGTTGCAGTAGCGCGAACAA
S-pool-A	CCGCTCCGTCCGACGACTCACTATAAGCTCAAGACTTCGTTGCAGTAGCGCGAACAA
S-pool-A	CCGCTCCGTCCGACGACTCACTATAGGCCACTATCTTCGTTGCAGTAGCGCGAACAA
S-pool-A	CCGCTCCGTCCGACGACTCACTATAGCTGAAAGGTTTCGTTGCAGTAGCGCGAACAA
S-pool-A	CCGCTCCGTCCGACGACTCACTATATGGTGGAGCTTTCGTTGCAGTAGCGCGAACAA
S-pool-A	CCGCTCCGTCCGACGACTCACTATACACCGAGCTTTTCGTTGCAGTAGCGCGAACAA
S-pool-A	CCGCTCCGTCCGACGACTCACTATATTACAACCTTTTCGTTGCAGTAGCGCGAACAA
S-pool-A	CCGCTCCGTCCGACGACTCACTATATGTTCCATTTTTCGTTGCAGTAGCGCGAACAA
