# Supplementary material for: Rapid intra-host diversification and evolution of SARS-CoV-2 in advanced HIV infection
Source: Nat Commun. 2024 Aug 22;15:7240. doi: 10.1038/s41467-024-51539-8 (PMC11341811; doi:10.1038/s41467-024-51539-8)
Supplement: Supplementary file 8 — Source Data [file 41467_2024_51539_MOESM8_ESM.xlsx]

## Sheet: Figure 1b
Spike genetic diversity among PWOH and subgroups of PWH
Normalized Shannon entropy					Average pairwise distance					Total number of haplotypes
CD4 <200	CD4 ≥200	CD4 unknown	PWOH		CD4 <200	CD4 ≥200	CD4 unknown	PWOH		CD4 <200	CD4 ≥200	CD4 unknown	PWOH
0.579621	0.099347	0	0.072682		0.772155	0.025474	0	0.0398611		10	2	1	6
0.549575	0	0.133676	0.299217		0.627272	0	0.087726	0.230606		8	1	6	4
0.705532	0.687681	0.0750924	0		1.17622	0.465738	0.0275776	0		14	3	3	1
0.675748	0.522559	0.154666	0.091066		1.34594	0.210711	0.0988401	0.0346599		18	2	5	3
0.832883	0	0	0.180387		1.62561	0	0	0.169747		12	1	1	6
0.360858	0.0342457	0.0736035	0.319641		0.713222	0.0071428	0.0177294	0.314035		17	2	2	8
0.788376	0.110394	0.327484	0.241768		3.50968	0.0289801	0.403886	0.162538		35	2	9	3
0.512312	0.059775	0.176555	0		1.18296	0.0138164	0.166729	0		19	2	5	1
0.709064	0.0614953	0.656337	0.098959		2.12444	0.030069	1.28537	0.0253587		16	5	13	2
0.803272	0.186901	0	0		2.5624	0.0896496	0	0		16	3	1	1
0.640833		0.989673	0		1.53218		0.896094	0		8		3	1
0.360602		0.775444	0		0.912765		1.66815	0		15		12	1
0.686103		0.721306	0		2.59254		1.81258	0		16		15	1
0.794722		0.675146	0.158625		2.85298		1.99726	0.0454362		17		19	2
0.585953			0		1.86856			0		17			1
0.662476			0		3.69109			0		16			1
0.602107			0		1.21432			0		10			1
0.807219			0.232805		4.10709			0.186784		30			6
0.678481			0		3.36124			0		20			1
0.641001			0.065116		2.17851			0.0284636		16			4
0.539689			0		1.24359			0		11			1
0.520083			0		1.4486			0		15			1
0.488177			0.060239		1.59084			0.013953		16			2
0.453863			0.079187		0.899899			0.0364977		11			4
0.719302			0.707669		2.1867			0.317043		15			2
0.743141			0.059677		4.29293			0.013779		27			2
0.711497			0		4.10133			0		33			1
0.736076			0		5.1949			0		26			1
0.84657			0		6.57055			0		48			1
0.360844			0		0.407019			0		14			1
0.740231			0		1.25186			0		19			1
0.395395			0.034839		0.463618			0.0111258		7			3
0.667958			0		1.05112			0		11			1
0.52971			0		1.06164			0		20			1
0.80492			0		1.56802			0		17			1
0.485881			0		1.16298			0		15			1
0.680376			0.251909		1.20728			0.0807628		26			2
0.749145			0		2.02944			0		32			1
0.618392			0		1.54605			0		16			1
0.723912			0.083824		1.33574			0.0314462		10			3
0.605833			0		1.42769			0		18			1
0.654967			0.169425		1.68735			0.104939		18			5
0.546628			0		1.05028			0		16			1
0.379889			0		0.949081			0		10			1
0.850176			0.084644		3.34103			0.0322572		39			3
0.733001			0.273769		3.0108			0.0907563		27			2
0.730039			0.064174		1.93001			0.0150369		18			2
0.650119			0		2.12463			0		14			1
0.769357			0		2.21367			0		20			1
0.758525			0.098431		1.53604			0.046822		9			4
0.842881			0.436674		1.97288			0.400027		9			5
0.779401			0		1.53278			0		8			1
0.670472			0		2.74131			0		16			1
0.482355			0.214899		0.739675			0.204925		9			10
0.836226			0		1.40734			0		9			1
0.965882			0		1.72295			0		4			1
0.566987			0.063301		1.44679			0.0147922		14			2
0.622696			0		1.27339			0		20			1
0.797164			0.145342		3.26592			0.0925929		18			6
0.671872					2.26506					6
0.468441					0.670156					12
0.481107					0.759791					20
0.579474					0.882997					10
0.346338					0.400256					12
0.482985					0.773876					17
0.580229					1.09988					26
0.774122					2.59098					34
0.705958					2.40619					32
0.693784					2.93382					20
0.78214					3.77181					19
0					0					1
0					0					1
0.173471					0.0505632					2
0.201922					0.0611676					2
0.247733					0.12303					3
0.0806608					0.0198004					2
0					0					1
0.330378					0.375532					11
0					0					1
0.212865					0.140712					4
0.495812					0.325203					3
0.636157					0.459735					3
0.344913					0.339517					6
0.538092					0.793875					10
0.736874					0.828752					5
0.51349					0.71488					7
0.600703					0.74389					6
0.722109					1.55662					17
0.476805					1.79583					3
0.618405					2.43363					7
0.41529					1.21672					8
0.552853					1.37721					7
0.704028					3.11322					7
0.655074					3.00276					10
0.714312					1.90394					7
0.736982					1.12329					6

## Sheet: Figure 1c
Genetic divergence from ancestral Wuhan-Hu-1 in SARS-CoV-2 spike sequences from PWH subgroups, PWOH, and matched public data.
Number of mutations relative to Hu-1	NCBI	CD4 < 200	CD4 unknown	CD4 ≥ 200	PWOH
8	0	45	0	0	0
7	4	2062	5	0	0
6	0	1441	0	0	0
5	1	3737	424	838	0
4	21	6907	1698	0	17
3	37	13601	965	0	218
2	99	12196	1212	34	4506
1	163	5887	3875	3179	2752

## Sheet: Figure 1d
Fractional lineage classifications of all SGS from all samples for each participant
Row Labels	A.18	A.19	AD.2	AY.120.2	B.1	B.1.1	B.1.1.1	B.1.1.298	B.1.1.462	B.1.1.525	B.1.1.67	B.1.1.7 (Alpha)	B.1.126	B.1.177	B.1.214	B.1.214.3	B.1.221	B.1.222	B.1.3	B.1.351 (Beta)	B.1.367	B.1.398	B.1.404	B.1.551	B.1.561	B.1.570	B.1.617.2 (Delta)	B.6	C.1.2	C.2.1
15-029	0.948303	0	0	0	0	0.00600522	0	0	0	0	0	0	0	0	0.00391645	0	0	0	0	0	0	0.0417755	0	0	0	0	0	0	0	0
16-037	0.861881	0	0.00273117	0	0	0	0	0	0	0	0	0	0	0	0.106516	0.0179477	0	0	0	0	0	0.0109247	0	0	0	0	0	0	0	0
20-015	1	0	0	0	0	0	0	0	0	0	0	0	0	0	0	0	0	0	0	0	0	0	0	0	0	0	0	0	0	0
S006-001	0.915787	0	0	0	0	0	0	0	0	0	0	0	0	0	0	0	0	0	0	0.00298302	0	0	0	0	0	0.0812299	0	0	0	0
30-014	0.748146	0.000357494	0	0	0.0047368	0	0	0	0	0	0.00125123	0	0	0	0.122174	0	0	0	0.00384306	0	0	0.000983108	0.0134954	0.101975	0	0	0	0.0030387	0	0
15-030	0	0	0	0	0.00125385	0.591132	0.357688	0.00056993	0	0	0.00364755	0	0	0	0.00752308	0	0	0.0109427	0	0	0.0238231	0.00250769	0	0	0	0.000911889	0	0	0	0
16-032	0.0157947	0	0	0	0	0.984205	0	0	0	0	0	0	0	0	0	0	0	0	0	0	0	0	0	0	0	0	0	0	0	0
16-033	0	0	0	0	0	1	0	0	0	0	0	0	0	0	0	0	0	0	0	0	0	0	0	0	0	0	0	0	0	0
16-036	0	0	0	0	0.0121226	0.448651	0	0	0	0.001258	0	0	0	0	0	0	0	0	0	0	0	0.000914913	0.352813	0	0	0	0	0	0	0.184241
20-017	0	0	0	0	0.00463481	0.885568	0	0	0	0	0	0	0	0	0	0	0.0217357	0	0.0541793	0	0	0	0	0	0.0298865	0	0	0	0	0.00399552
30-020	0	0	0	0	0.0241128	0	0	0	0	0	0	0	0.00591447	0.969973	0	0	0	0	0	0	0	0	0	0	0	0	0	0	0	0
S074-001	0	0	0	0	0	0	0	0	0	0	0	0	0	0	0	0	0	0	0	0	0	0	0	0.00275103	0	0	0.756534	0	0.240715	0
14-006	1	0	0	0	0	0	0	0	0	0	0	0	0	0	0	0	0	0	0	0	0	0	0	0	0	0	0	0	0	0
16-019	0.990625	0	0	0	0	0	0	0	0	0	0	0	0	0	0	0	0	0	0	0	0	0.009375	0	0	0	0	0	0	0	0
20-005	1	0	0	0	0	0	0	0	0	0	0	0	0	0	0	0	0	0	0	0	0	0	0	0	0	0	0	0	0	0
24-005	1	0	0	0	0	0	0	0	0	0	0	0	0	0	0	0	0	0	0	0	0	0	0	0	0	0	0	0	0	0
24-010	0.865138	0	0	0	0	0	0	0	0	0	0	0	0	0.020748	0	0	0	0	0	0	0	0.114114	0	0	0	0	0	0	0	0
27-008	0.984691	0	0	0	0	0	0	0	0.0114817	0	0	0	0	0.00382723	0	0	0	0	0	0	0	0	0	0	0	0	0	0	0	0
28-004	1	0	0	0	0	0	0	0	0	0	0	0	0	0	0	0	0	0	0	0	0	0	0	0	0	0	0	0	0	0
28-006	1	0	0	0	0	0	0	0	0	0	0	0	0	0	0	0	0	0	0	0	0	0	0	0	0	0	0	0	0	0
S009-001	0	0	0	0	0	0	0	0	0	0	0	0	0	0	0	0	0	0	0	1	0	0	0	0	0	0	0	0	0	0
J004-001	0	0	0	0	0	0	0	0	0	0	0	0	0	0	0	0	0	0	0	0	0	0	1	0	0	0	0	0	0	0
16-016	1	0	0	0	0	0	0	0	0	0	0	0	0	0	0	0	0	0	0	0	0	0	0	0	0	0	0	0	0	0
16-024	1	0	0	0	0	0	0	0	0	0	0	0	0	0	0	0	0	0	0	0	0	0	0	0	0	0	0	0	0	0
22-010	1	0	0	0	0	0	0	0	0	0	0	0	0	0	0	0	0	0	0	0	0	0	0	0	0	0	0	0	0	0
29-004	1	0	0	0	0	0	0	0	0	0	0	0	0	0	0	0	0	0	0	0	0	0	0	0	0	0	0	0	0	0
30-013	1	0	0	0	0	0	0	0	0	0	0	0	0	0	0	0	0	0	0	0	0	0	0	0	0	0	0	0	0	0
J071-004	0	0	0	1	0	0	0	0	0	0	0	0	0	0	0	0	0	0	0	0	0	0	0	0	0	0	0	0	0	0
15-014	0	0	0	0	0	1	0	0	0	0	0	0	0	0	0	0	0	0	0	0	0	0	0	0	0	0	0	0	0	0
J054-001	0	0	0	0	0	0	0	0	0	0	0	1	0	0	0	0	0	0	0	0	0	0	0	0	0	0	0	0	0	0
29-008	0	0	0	0	0	0	0	0	0	0	0	0	0	0	0	0	1	0	0	0	0	0	0	0	0	0	0	0	0	0
J032-001	0	0	0	0	0	0	0	0	0	0	0	0	0	0	0	0	0	0	0	1	0	0	0	0	0	0	0	0	0	0
J039-001	0	0	0	0	0	0	0	0	0	0	0	0	0	0	0	0	0	0	0	1	0	0	0	0	0	0	0	0	0	0
J039-003	0	0	0	0	0	0	0	0	0	0	0	0	0	0	0	0	0	0	0	1	0	0	0	0	0	0	0	0	0	0
J039-005	0	0	0	0	0	0	0	0	0	0	0	0	0	0	0	0	0	0	0	1	0	0	0	0	0	0	0	0	0	0
J039-006	0	0	0	0	0	0	0	0	0	0	0	0	0	0	0	0	0	0	0	1	0	0	0	0	0	0	0	0	0	0
J039-007	0	0	0	0	0	0	0	0	0	0	0	0	0	0	0	0	0	0	0	1	0	0	0	0	0	0	0	0	0	0
J039-008	0	0	0	0	0	0	0	0	0	0	0	0	0	0	0	0	0	0	0	1	0	0	0	0	0	0	0	0	0	0
J041-001	0	0	0	0	0	0	0	0	0	0	0	0	0	0	0	0	0	0	0	1	0	0	0	0	0	0	0	0	0	0
J060-001	0	0	0	0	0	0	0	0	0	0	0	0	0	0	0	0	0	0	0	1	0	0	0	0	0	0	0	0	0	0
S013-001	0	0	0	0	0	0	0	0	0	0	0	0	0	0	0	0	0	0	0	1	0	0	0	0	0	0	0	0	0	0
S014-001	0	0	0	0	0	0	0	0	0	0	0	0	0	0	0	0	0	0	0	1	0	0	0	0	0	0	0	0	0	0
S015-001	0	0	0	0	0	0	0	0	0	0	0	0	0	0	0	0	0	0	0	1	0	0	0	0	0	0	0	0	0	0
S023-001	0	0	0	0	0	0	0	0	0	0	0	0	0	0	0	0	0	0	0	1	0	0	0	0	0	0	0	0	0	0
S039-001	0	0	0	0	0	0	0	0	0	0	0	0	0	0	0	0	0	0	0	1	0	0	0	0	0	0	0	0	0	0
S048-001	0	0	0	0	0	0	0	0	0	0	0	0	0	0	0	0	0	0	0	1	0	0	0	0	0	0	0	0	0	0
S082-001	0	0	0	0	0	0	0	0	0	0	0	0	0	0	0	0	0	0	0	0	0	0	0	0	0	0	1	0	0	0

## Sheet: Figure 2a
spike genetic diversity among PWOH and subgroups of PWH at the first sample timepoint.
Normalized Shannon entropy					Average pairwise distance					Total number of haplotypes
CD4 <200	CD4 ≥200	CD4 unknown	PWOH		CD4 <200	CD4 ≥200	CD4 unknown	PWOH		CD4 <200	CD4 ≥200	CD4 unknown	PWOH
0.730039	0.099347	0	0.0726816		1.93001	0.025474	0	0.0398611		18	2	1	6
0.579621	0.522559	0.133676	0.0910663		0.772155	0.210711	0.087726	0.0346599		10	2	6	3
0.482355	0.0342457	0.0750924	0		0.739675	0.0071428	0.0275776	0		9	2	3	1
0	0.110394	0.154666	0		0	0.0289801	0.0988401	0		1	2	5	1
0.686103	0.059775	0.327484	0		2.59254	0.0138164	0.403886	0		16	2	9	1
0.965882			0		1.72295			0		4			1
0.495812			0		0.325203			0		3			1
0.468441			0.0596765		0.670156			0.013779		12			2
0.360844			0.0348386		0.407019			0.0111258		14			3
0.0806608			0		0.0198004			0		2			1
0.476805			0		1.79583			0		3			1
			0.0838238					0.0314462					3
			0.169425					0.104939					5
			0					0					1
			0.0846436					0.0322572					3
			0.064174					0.0150369					2
			0.0984307					0.046822					4
			0					0					1
			0					0					1
			0.214899					0.204925					10
			0					0					1
			0					0					1
			0.0633014					0.0147922					2
			0.145342					0.0925929					6

## Sheet: Figure 2b
Measurements of spike diversity at the first sample timepoint and SARS-CoV-2 RNA shedding duration
	Shedding duration	Normalized Shannon entropy	Average pairwise distance	Total number of haplotypes
CD4 <200	41	0.730039	0.730039	18
	79	0.579621	0.579621	10
	58	0.482355	0.482355	9
	27	0	0	1
	79	0.686103	0.686103	16
	50	0.965882	0.965882	4
	20	0.495812	0.495812	3
	37	0.468441	0.468441	12
	69	0.360844	0.360844	14
	20	0.0806608	0.0806608	2
	38	0.476805	0.476805	3
CD4 >200	8	0.565991	0.565991	13
	10	0.099347	0.099347	2
	8	0.522559	0.522559	2
	10	0.0342457	0.0342457	2
	7	0.110394	0.110394	2
	38	0.059775	0.059775	2
CD4 unknown	10	0	0	1
	5	0.133676	0.133676	6
	8	0.0750924	0.0750924	3
	19	0.154666	0.154666	5
	44	0.327484	0.327484	9

## Sheet: Figure 2c-(i)
Longitudinal changes in measurements of spike diversity in PWH subgroups and PWOH
Normalized Shannon entropy
PWH	CD4 <200											CD4 ≥200					CD4 unknown
Days post symptom onset	15/030	16/036	30/014	15/029	16/032	16/037	20/017	16/033	30/020	20/015	S006-001	28/004	28/006	J004-001	S009-001	27/008	14/006	20/005	24/005	16/019	24/010
0
1
2
3		0.686103										0.099347
4				0.730039			0.468441			0.495812	0.476805		0.522559		0.110394
5														0.034246				0.133676
6	0.579621			0.650119						0.636157		0	0
7							0.481107
8	0.549575			0.769357						0.344913		0.687681					0		0.075092
9							0.579474				0.618405
10	0.705532																			0.154666
11				0.758525			0.346338		0.080661	0.538092	0.41529
12		0.794722						0												0
13	0.675748								0	0.736874
14			0.360844				0.482985	0												0.073603
15			0.740231	0.842881						0.51349											0.327484
16		0.585953					0.580229		0.330378		0.552853										0.176555
17						0.965882										0.059775
18			0.395395					0.173471	0	0.600703	0.704028										0.656337
19		0.662476		0.779401
20	0.832883								0.212865	0.722109	0.655074					0.061495
21			0.667958			0.566987		0.201922													0
22																0.186901
23		0.602107																			0.989673
24							0.774122
25			0.52971								0.714312										0.775444
26				0.670472
27								0.247733			0.736982
28						0.622696															0.721306
29	0.360858						0.705958
30		0.807219																			0.675146
31
32			0.80492				0.693784
33
34			0.485881
35
36	0.788376		0.680376		0.482355	0.797164
37		0.678481					0.78214
38	0.512312
39		0.641001	0.749145		0.836226
40
41			0.618392
42
43			0.723912
44		0.539689
45
46		0.520083	0.605833
47
48			0.654967
49	0.709064
50		0.488177	0.546628			0.671872
51
52
53		0.453863	0.379889
54
55
56			0.850176
57	0.803272
58		0.719302
59
60		0.743141
61
62			0.733001
63
64
65	0.640833
66		0.711497
67
68
69
70
71
72		0.736076
73
74
75
76
77
78
79	0.360602	0.84657
	PWOH
Days post symptom onset	15/014	29/004	29/008	J039-001	J039-003	J039-005	J039-006	J039-008	J041-001	J060-001	S013-001	S014-001	S015-001	S023-001	S039-001	S048-001	16/016	16/024	22/010	30/013	J032-001	J054-001	J071-004	S082-001
-3							0
-2					0
-1							0.060239
0					0	0					0												0.063301
1							0.079187
2					0.232805	0.065116										0.064174					0	0	0	0.145342
3									0.034839	0			0.169425			0
4				0		0				0.251909
5		0.091066	0				0.707669								0.084644	0				0.214899
6								0.059677	0
7			0.098959	0.158625											0.273769				0
8	0.072682	0.180387						0	0	0			0
9												0.083824
10								0	0								0.098431
11			0	0														0
12		0.319641
13														0			0.436674
14	0.299217		0					0
15								0
16
17			0					0
18	0	0.241768
19
20
21												0

## Sheet: Figure 2c-(ii)
Longitudinal changes in measurements of spike diversity in PWH subgroups and PWOH
Average pairwise distance
PWH	CD4 <200											CD4 ≥200					CD4 unknown
Days post symptom onset	15/030	16/036	30/014	15/029	16/032	16/037	20/017	16/033	30/020	20/015	S006-001	28/004	28/006	J004-001	S009-001	27/008	14/006	20/005	24/005	16/019	24/010
0
1
2
3		2.59254										0.025474
4				1.93001			0.670156			0.325203	1.79583		0.210711		0.02898
5														0.007143				0.087726
6	0.772155			2.12462						0.459735		0	0
7							0.759791
8	0.627272			2.21367						0.339517		0.465738					0		0.027578
9							0.882997				2.43363
10	1.17622																			0.09884
11				1.53604			0.400256		0.0198	0.793875	1.21672
12		2.85297						0												0
13	1.34594								0	0.828752
14			0.407019				0.773876	0												0.017729
15			1.25186	1.97288						0.71488											0.403886
16		1.86856					1.09988		0.375532		1.37722										0.166729
17						1.72295										0.013816
18			0.463618					0.050563	0	0.74389	3.11322										1.28537
19		3.69109		1.53278
20	1.62561								0.140712	1.55662	3.00276					0.030069
21			1.05112			1.44679		0.061168													0
22																0.08965
23		1.21432																			0.896094
24							2.59098
25			1.06164								1.90393										1.66815
26				2.74131
27								0.12303			1.12329
28						1.27339															1.81258
29	0.713222						2.40619
30		4.10709																			1.99726
31
32			1.56802				2.93382
33
34			1.16298
35
36	3.50968		1.20728		0.739675	3.26592
37		3.36124					3.77181
38	1.18296
39		2.17851	2.02944		1.40734
40
41			1.54605
42
43			1.33574
44		1.24359
45
46		1.4486	1.42769
47
48			1.68735
49	2.12444
50		1.59084	1.05028			2.26506
51
52
53		0.899899	0.949081
54
55
56			3.34103
57	2.5624
58		2.1867
59
60		4.29293
61
62			3.0108
63
64
65	1.53218
66		4.10133
67
68
69
70
71
72		5.1949
73
74
75
76
77
78
79	0.912765	6.57055
	PWOH
Days post symptom onset	15/014	29/004	29/008	J039-001	J039-003	J039-005	J039-006	J039-008	J041-001	J060-001	S013-001	S014-001	S015-001	S023-001	S039-001	S048-001	16/016	16/024	22/010	30/013	J032-001	J054-001	J071-004	S082-001
-3							0
-2					0
-1							0.013953
0					0	0																	0.014792
1							0.036498
2					0.186784	0.028464										0.015037					0	0	0	0.092593
3									0.011126	0	0		0.104939			0
4				0		0				0.080763
5		0.03466	0				0.317043								0.032257	0				0.204925
6								0.013779	0
7			0.025359	0.045436											0.090756				0
8	0.039861	0.169747						0	0	0			0
9												0.031446
10								0	0								0.046822
11			0	0														0
12		0.314035
13														0			0.400027
14	0.230606		0					0
15								0
16
17			0					0
18	0	0.162538
19
20
21												0

## Sheet: Figure 2c-(iiI)
Longitudinal changes in measurements of spike diversity in PWH subgroups and PWOH
Total number of haplotypes
PWH	CD4 <200											CD4 ≥200					CD4 unknown
Days post symptom onset	15/030	16/036	30/014	15/029	16/032	16/037	20/017	16/033	30/020	20/015	S006-001	28/004	28/006	J004-001	S009-001	27/008	14/006	20/005	24/005	16/019	24/010
0
1
2
3		16										2
4				18			12			3	3		2		2
5														2				6
6	10			14						3		1	1
7							20
8	8			20						6		3					1		3
9							10				7
10	14																			5
11				9			12		2	10	8
12		17						1												1
13	18								1	5
14			14				17	1												2
15			19	9						7											9
16		17					26		11		7										5
17						4										2
18			7					2	1	6	7										13
19		16		8
20	12								4	17	10					5
21			11			14		2													1
22																3
23		10																			3
24							34
25			20								7										12
26				16
27								3			6
28						20															15
29	17						32
30		30																			19
31
32			17				20
33
34			15
35
36	35		26		9	18
37		20					19
38	19
39		16	32		9
40
41			16
42
43			10
44		11
45
46		15	18
47
48			18
49	16
50		16	16			6
51
52
53		11	10
54
55
56			39
57	16
58		15
59
60		27
61
62			27
63
64
65	8
66		33
67
68
69
70
71
72		26
73
74
75
76
77
78
79	15	48
	PWOH
Days post symptom onset	15/014	29/004	29/008	J039-001	J039-003	J039-005	J039-006	J039-008	J041-001	J060-001	S013-001	S014-001	S015-001	S023-001	S039-001	S048-001	16/016	16/024	22/010	30/013	J032-001	J054-001	J071-004	S082-001
-3							1
-2					1
-1							2
0					1	1																	2
1							4
2					6	4										2					1	1	1	6
3									3	1	1		5			1
4				1		1				2
5		3	1				2								3	1				10
6								2	1
7			2	2											2				1
8	6	6						1	1	1			1
9												3
10								1	1								4
11			1	1														1
12		8
13														1			5
14	4		1					1
15								1
16
17			1					1
18	1	3
19
20
21												1

## Sheet: Figure 2d
Primary major haplotype frequency in all samples in study
PID	DPSO	Primary major haplotype frequency	HIV Status	CD4 Count			Logistic Fits	a	b
29-008	5	0.933333	Neg	NA			PWOH	-0.0922	3.6915
29-008	7	0.983636	Neg	NA			PWH CD4<200	-0.072	1.1078
29-008	11	0.995157	Neg	NA			95% Confidence intervals obtained via 1000 bootstraps via Seaborn regplot in Python
29-008	14	0.888889	Neg	NA
29-008	17	0.833333	Neg	NA
J039-007	0	0.997688	Neg	NA
J039-007	2	0.996983	Neg	NA
J039-007	4	0.997472	Neg	NA
S013-001	4	0.996914	Neg	NA
J039-008	6	0.998028	Neg	NA
J039-008	8	0.997899	Neg	NA
J039-008	10	0.983051	Neg	NA
J039-008	14	0.99686	Neg	NA
J039-008	15	0.997531	Neg	NA
J039-008	17	0.8	Neg	NA
J071-004	0	0.989645	Neg	NA
J071-004	2	0.888889	Neg	NA
30-013	5	0.890521	Neg	NA
J054-001	2	0.947368	Neg	NA
J039-006	-3	0.997147	Neg	NA
J039-006	-1	0.988426	Neg	NA
J039-006	1	0.986602	Neg	NA
J039-006	5	0.786885	Neg	NA
J032-001	2	0.981818	Neg	NA
J039-003	-2	0.996992	Neg	NA
J039-003	0	0.997613	Neg	NA
J039-003	2	0.900215	Neg	NA
22-010	7	0.997286	Neg	NA
J039-005	0	0.997399	Neg	NA
J039-005	2	0.983412	Neg	NA
J039-005	4	0.866667	Neg	NA
S014-001	8	0.988189	Neg	NA
S014-001	21	0.846154	Neg	NA
S023-001	13	0.8	Neg	NA
S039-001	5	0.981888	Neg	NA
S039-001	7	0.977528	Neg	NA
S082-001	2	0.9613	Neg	NA
16-016	10	0.973856	Neg	NA
16-016	13	0.759386	Neg	NA
16-024	11	0.973684	Neg	NA
J039-001	4	0.996581	Neg	NA
J039-001	7	0.966102	Neg	NA
J039-001	11	0.98895	Neg	NA
J060-001	3	0.997126	Neg	NA
J060-001	4	0.956098	Neg	NA
J060-001	8	0.990783	Neg	NA
15-014	8	0.977454	Neg	NA
15-014	14	0.992701	Neg	NA
15-014	18	0.978261	Neg	NA
29-004	5	0.979203	Neg	NA
29-004	8	0.934426	Neg	NA
29-004	12	0.842742	Neg	NA
29-004	18	0.92623	Neg	NA
S048-001	2	0.996992	Neg	NA
S048-001	3	0.981481	Neg	NA
S048-001	5	0.975	Neg	NA
J041-001	3	0.992222	Neg	NA
J041-001	6	0.882353	Neg	NA
J041-001	8	0.957447	Neg	NA
J041-001	10	0.944444	Neg	NA
S015-001	3	0.958026	Neg	NA
S015-001	8	0.846154	Neg	NA
20-005	5	0.95326	Pos	unknown
S009-001	4	0.981289	Pos	512
27-008	17	0.989655	Pos	221
27-008	20	0.982265	Pos	221
27-008	22	0.950096	Pos	221
24-005	8	0.982729	Pos	unknown
J004-001	5	0.994062	Pos	724
15-029	4	0.234681	Pos	6
15-029	6	0.142	Pos	6
15-029	8	0.248696	Pos	6
15-029	11	0.212938	Pos	6
15-029	15	0.223909	Pos	6
15-029	19	0.220624	Pos	6
15-029	26	0.0114123	Pos	6
16-019	10	0.947103	Pos	unknown
16-019	12	0.996303	Pos	unknown
16-019	14	0.996454	Pos	unknown
16-033	12	0.995825	Pos	25
16-033	14	0.996558	Pos	25
16-033	18	0.971212	Pos	25
16-033	21	0.964583	Pos	25
16-033	27	0.983452	Pos	25
16-036	3	0.471698	Pos	1
16-036	12	0.0338028	Pos	1
16-036	16	0.50078	Pos	1
16-036	19	0.134518	Pos	1
16-036	23	0.389507	Pos	1
16-036	30	0.0515222	Pos	1
16-036	37	0.0185529	Pos	1
16-036	39	0.175481	Pos	1
16-036	44	0.00716332	Pos	1
16-036	46	0.00683761	Pos	1
16-036	50	0.0264766	Pos	1
16-036	53	0.0338983	Pos	1
16-036	58	0.00289017	Pos	1
16-036	60	0.0028777	Pos	1
16-036	66	0.003367	Pos	1
16-036	72	0.00497512	Pos	1
16-036	79	0.00479616	Pos	1
30-014	14	0.861718	Pos	18
30-014	15	0.416544	Pos	18
30-014	18	0.888889	Pos	18
30-014	21	0.357522	Pos	18
30-014	25	0.213054	Pos	18
30-014	32	0.182898	Pos	18
30-014	34	0.0976096	Pos	18
30-014	36	0.446634	Pos	18
30-014	39	0.0716511	Pos	18
30-014	41	0.0840336	Pos	18
30-014	43	0.131915	Pos	18
30-014	46	0.0864619	Pos	18
30-014	48	0.0235798	Pos	18
30-014	50	0.061089	Pos	18
30-014	53	0.00339559	Pos	18
30-014	56	0.00660066	Pos	18
30-014	62	0.0765714	Pos	18
20-017	4	0.671088	Pos	9
20-017	7	0.706535	Pos	9
20-017	9	0.456115	Pos	9
20-017	11	0.822344	Pos	9
20-017	14	0.644037	Pos	9
20-017	16	0.558459	Pos	9
20-017	24	0.0724382	Pos	9
20-017	29	0.0213068	Pos	9
20-017	32	0.00961538	Pos	9
20-017	37	0.004662	Pos	9
28-004	3	0.984	Pos	329
28-004	6	0.996296	Pos	329
28-004	8	0.717391	Pos	329
S074-001	5	0.685512	Pos	136
S074-001	6	0.846154	Pos	136
14-006	8	0.992188	Pos	unknown
15-030	6	0.817773	Pos	1
15-030	8	0.718289	Pos	1
15-030	10	0.621359	Pos	1
15-030	13	0.576566	Pos	1
15-030	20	0.0755442	Pos	1
15-030	29	0.0670315	Pos	1
15-030	36	0.0446686	Pos	1
15-030	38	0.0280749	Pos	1
15-030	49	0.0103493	Pos	1
15-030	57	0.112245	Pos	1
15-030	65	0.00291121	Pos	1
15-030	79	0.00297619	Pos	1
16-032	36	0.63311	Pos	33
16-032	39	0.291262	Pos	33
16-037	17	0.320388	Pos	71
16-037	21	0.401855	Pos	71
16-037	28	0.54638	Pos	71
16-037	36	0.0968379	Pos	71
16-037	50	0.303797	Pos	71
20-015	4	0.817016	Pos	6
20-015	6	0.696682	Pos	6
20-015	8	0.836218	Pos	6
20-015	11	0.401449	Pos	6
20-015	13	0.474852	Pos	6
20-015	15	0.810435	Pos	6
20-015	18	0.680734	Pos	6
20-015	20	0.428779	Pos	6
24-010	15	0.844133	Pos	unknown
24-010	16	0.95057	Pos	unknown
24-010	18	0.00293255	Pos	unknown
24-010	21	0.992337	Pos	unknown
24-010	23	0.00483092	Pos	unknown
24-010	25	0.00675676	Pos	unknown
24-010	28	0.00406504	Pos	unknown
24-010	30	0.0154525	Pos	unknown
S006-001	4	0.835938	Pos	43
S006-001	9	0.192521	Pos	43
S006-001	11	0.00225225	Pos	43
S006-001	16	0.262391	Pos	43
S006-001	18	0.228814	Pos	43
S006-001	20	0.0108696	Pos	43
S006-001	25	0.312325	Pos	43
S006-001	27	0.549669	Pos	43
30-020	11	0.986139	Pos	56
30-020	13	0.986486	Pos	56
30-020	16	0.80297	Pos	56
30-020	18	0.875	Pos	56
30-020	29	0.93321	Pos	56
28-006	4	0.861111	Pos	228
28-006	6	0.015625	Pos	228

## Sheet: Figure 2e
Jensen shannon distance between sample pairs from within each participant
PID	Index Sample A	Index Sample B	DPSO A	DPSO B	Days between samples	Jensen-Shannon distance
30-020	1	0	1	19	18	0.19314
30-020	1	2	1	3	2	0.0707677
30-020	1	3	1	6	5	0.336629
30-020	1	4	1	8	7	0.0707677
30-020	2	0	3	19	16	0.180355
30-020	2	3	3	6	3	0.330271
30-020	2	4	3	8	5	0
30-020	3	0	6	19	13	0.322597
30-020	3	4	6	8	2	0.330271
30-020	4	0	8	19	11	0.180355
30-014	0	1	0	11	11	0.783032
30-014	0	2	0	18	18	0.688676
30-014	0	3	0	1	1	0.582527
30-014	0	4	0	20	20	0.884445
30-014	0	5	0	22	22	0.558418
30-014	0	6	0	25	25	0.830982
30-014	0	7	0	27	27	0.89212
30-014	0	8	0	29	29	0.791852
30-014	0	9	0	32	32	0.873756
30-014	0	10	0	34	34	0.910011
30-014	0	11	0	36	36	0.886958
30-014	0	12	0	39	39	0.97258
30-014	0	13	0	42	42	0.968016
30-014	0	14	0	48	48	0.879751
30-014	0	15	0	4	4	0.310979
30-014	0	16	0	7	7	0.690925
30-014	1	2	11	18	7	0.869513
30-014	1	4	11	20	9	0.359749
30-014	1	5	11	22	11	0.791542
30-014	1	6	11	25	14	0.886892
30-014	1	7	11	27	16	0.471358
30-014	1	8	11	29	18	0.866812
30-014	1	9	11	32	21	0.435803
30-014	1	10	11	34	23	0.958293
30-014	1	11	11	36	25	0.924458
30-014	1	12	11	39	28	0.993893
30-014	1	13	11	42	31	0.955754
30-014	1	14	11	48	37	0.926626
30-014	2	4	18	20	2	0.899059
30-014	2	5	18	22	4	0.497344
30-014	2	6	18	25	7	0.58804
30-014	2	7	18	27	9	0.875152
30-014	2	8	18	29	11	0.479738
30-014	2	9	18	32	14	0.850758
30-014	2	10	18	34	16	0.649005
30-014	2	11	18	36	18	0.718595
30-014	2	12	18	39	21	0.918989
30-014	2	13	18	42	24	0.877111
30-014	2	14	18	48	30	0.855897
30-014	3	1	1	11	10	0.715164
30-014	3	2	1	18	17	0.689757
30-014	3	4	1	20	19	0.776742
30-014	3	5	1	22	21	0.624025
30-014	3	6	1	25	24	0.699072
30-014	3	7	1	27	26	0.780487
30-014	3	8	1	29	28	0.785736
30-014	3	9	1	32	31	0.752677
30-014	3	10	1	34	33	0.8867
30-014	3	11	1	36	35	0.897564
30-014	3	12	1	39	38	0.975953
30-014	3	13	1	42	41	0.927167
30-014	3	14	1	48	47	0.890744
30-014	3	15	1	4	3	0.637294
30-014	3	16	1	7	6	0.536191
30-014	4	5	20	22	2	0.835593
30-014	4	6	20	25	5	0.875096
30-014	4	7	20	27	7	0.390256
30-014	4	8	20	29	9	0.876351
30-014	4	9	20	32	12	0.346534
30-014	4	10	20	34	14	0.948782
30-014	4	11	20	36	16	0.920154
30-014	4	12	20	39	19	0.989345
30-014	4	13	20	42	22	0.939467
30-014	4	14	20	48	28	0.937197
30-014	5	6	22	25	3	0.672379
30-014	5	7	22	27	5	0.818167
30-014	5	8	22	29	7	0.568888
30-014	5	9	22	32	10	0.797855
30-014	5	10	22	34	12	0.739886
30-014	5	11	22	36	14	0.700269
30-014	5	12	22	39	17	0.93722
30-014	5	13	22	42	20	0.870973
30-014	5	14	22	48	26	0.819327
30-014	6	7	25	27	2	0.832857
30-014	6	8	25	29	4	0.745238
30-014	6	9	25	32	7	0.823917
30-014	6	10	25	34	9	0.740432
30-014	6	11	25	36	11	0.857321
30-014	6	12	25	39	14	0.837406
30-014	6	13	25	42	17	0.775625
30-014	6	14	25	48	23	0.801182
30-014	7	8	27	29	2	0.854406
30-014	7	9	27	32	5	0.36003
30-014	7	10	27	34	7	0.914992
30-014	7	11	27	36	9	0.876427
30-014	7	12	27	39	12	0.960476
30-014	7	13	27	42	15	0.872347
30-014	7	14	27	48	21	0.920476
30-014	8	9	29	32	3	0.843111
30-014	8	10	29	34	5	0.49
30-014	8	11	29	36	7	0.499563
30-014	8	12	29	39	10	0.904688
30-014	8	13	29	42	13	0.906724
30-014	8	14	29	48	19	0.872165
30-014	9	10	32	34	2	0.907136
30-014	9	11	32	36	4	0.887574
30-014	9	12	32	39	7	0.972461
30-014	9	13	32	42	10	0.899725
30-014	9	14	32	48	16	0.915954
30-014	10	11	34	36	2	0.428511
30-014	10	12	34	39	5	0.773826
30-014	10	13	34	42	8	0.836325
30-014	10	14	34	48	14	0.80055
30-014	11	12	36	39	3	0.875386
30-014	11	13	36	42	6	0.83054
30-014	11	14	36	48	12	0.842077
30-014	12	13	39	42	3	0.867452
30-014	12	14	39	48	9	0.772191
30-014	13	14	42	48	6	0.714465
30-014	15	1	4	11	7	0.786037
30-014	15	2	4	18	14	0.726999
30-014	15	4	4	20	16	0.876846
30-014	15	5	4	22	18	0.575103
30-014	15	6	4	25	21	0.89698
30-014	15	7	4	27	23	0.881662
30-014	15	8	4	29	25	0.788451
30-014	15	9	4	32	28	0.883028
30-014	15	10	4	34	30	0.916553
30-014	15	11	4	36	32	0.860589
30-014	15	12	4	39	35	0.978827
30-014	15	13	4	42	38	0.968019
30-014	15	14	4	48	44	0.883901
30-014	15	16	4	7	3	0.701446
30-014	16	1	7	11	4	0.444027
30-014	16	2	7	18	11	0.826007
30-014	16	4	7	20	13	0.533104
30-014	16	5	7	22	15	0.691317
30-014	16	6	7	25	18	0.816698
30-014	16	7	7	27	20	0.553432
30-014	16	8	7	29	22	0.84328
30-014	16	9	7	32	25	0.542508
30-014	16	10	7	34	27	0.960098
30-014	16	11	7	36	29	0.913537
30-014	16	12	7	39	32	1
30-014	16	13	7	42	35	0.945668
30-014	16	14	7	48	41	0.917676
J039-001	0	1	0	3	3	0.107973
J039-001	0	2	0	7	7	0
J039-001	1	2	3	7	4	0.107973
15-014	0	1	0	10	10	0.100364
15-014	0	2	0	6	6	0.273111
15-014	2	1	6	10	4	0.262275
J041-001	0	1	0	3	3	0.0528754
J041-001	0	2	0	5	5	0.0528754
J041-001	0	3	0	7	7	0.0528754
J041-001	1	2	3	5	2	0
J041-001	1	3	3	7	4	0
J041-001	2	3	5	7	2	0
24-010	0	1	0	10	10	1
24-010	0	2	0	13	13	1
24-010	0	3	0	15	15	0.978327
24-010	0	4	0	1	1	0.240725
24-010	0	5	0	3	3	1
24-010	0	6	0	6	6	0.285173
24-010	0	7	0	8	8	1
24-010	1	2	10	13	3	0.413036
24-010	1	3	10	15	5	0.853897
24-010	2	3	13	15	2	0.767434
24-010	4	1	1	10	9	1
24-010	4	2	1	13	12	0.99592
24-010	4	3	1	15	14	0.977881
24-010	4	5	1	3	2	1
24-010	4	6	1	6	5	0.168376
24-010	4	7	1	8	7	1
24-010	5	1	3	10	7	0.975875
24-010	5	2	3	13	10	0.976626
24-010	5	3	3	15	12	0.971457
24-010	5	6	3	6	3	1
24-010	5	7	3	8	5	0.473338
24-010	6	1	6	10	4	1
24-010	6	2	6	13	7	1
24-010	6	3	6	15	9	0.977647
24-010	6	7	6	8	2	1
24-010	7	1	8	10	2	1
24-010	7	2	8	13	5	1
24-010	7	3	8	15	7	1
20-017	0	1	0	10	10	0.366427
20-017	0	2	0	12	12	0.474594
20-017	0	3	0	20	20	0.837493
20-017	0	4	0	25	25	0.933981
20-017	0	5	0	28	28	0.978052
20-017	0	6	0	33	33	1
20-017	0	7	0	3	3	0.270749
20-017	0	8	0	5	5	0.426407
20-017	0	9	0	7	7	0.384924
20-017	1	2	10	12	2	0.405124
20-017	1	3	10	20	10	0.803936
20-017	1	4	10	25	15	0.903865
20-017	1	5	10	28	18	0.962856
20-017	1	6	10	33	23	0.995616
20-017	2	3	12	20	8	0.824728
20-017	2	4	12	25	13	0.920568
20-017	2	5	12	28	16	0.962551
20-017	2	6	12	33	21	0.987012
20-017	3	4	20	25	5	0.6331
20-017	3	5	20	28	8	0.88821
20-017	3	6	20	33	13	0.982098
20-017	4	5	25	28	3	0.891887
20-017	4	6	25	33	8	0.989139
20-017	5	6	28	33	5	0.859678
20-017	7	1	3	10	7	0.295
20-017	7	2	3	12	9	0.469483
20-017	7	3	3	20	17	0.804964
20-017	7	4	3	25	22	0.902937
20-017	7	5	3	28	25	0.967032
20-017	7	6	3	33	30	1
20-017	7	8	3	5	2	0.437003
20-017	7	9	3	7	4	0.383875
20-017	8	1	5	10	5	0.326408
20-017	8	2	5	12	7	0.435103
20-017	8	3	5	20	15	0.842492
20-017	8	4	5	25	20	0.932005
20-017	8	5	5	28	23	0.962767
20-017	8	6	5	33	28	0.992605
20-017	8	9	5	7	2	0.414263
20-017	9	1	7	10	3	0.344206
20-017	9	2	7	12	5	0.442227
20-017	9	3	7	20	13	0.858845
20-017	9	4	7	25	18	0.93908
20-017	9	5	7	28	21	0.970704
20-017	9	6	7	33	26	0.990217
J071-004	0	1	0	2	2	0.0610758
J039-005	0	1	0	2	2	0.0847344
J039-005	0	2	0	4	4	0
J039-005	1	2	2	4	2	0.0847344
J039-003	0	1	0	2	2	0
J039-003	0	2	0	4	4	0.225509
J039-003	1	2	2	4	2	0.225509
S039-001	0	1	0	2	2	0.178438
20-015	0	1	0	11	11	0.298997
20-015	0	2	0	14	14	0.304569
20-015	0	3	0	16	16	0.559836
20-015	0	4	0	2	2	0.175878
20-015	0	5	0	4	4	0.167651
20-015	0	6	0	7	7	0.601641
20-015	0	7	0	9	9	0.431549
20-015	1	2	11	14	3	0.329128
20-015	1	3	11	16	5	0.503747
20-015	2	3	14	16	2	0.554147
20-015	4	1	2	11	9	0.309734
20-015	4	2	2	14	12	0.30294
20-015	4	3	2	16	14	0.520198
20-015	4	5	2	4	2	0.190591
20-015	4	6	2	7	5	0.599789
20-015	4	7	2	9	7	0.414501
20-015	5	1	4	11	7	0.249414
20-015	5	2	4	14	10	0.292241
20-015	5	3	4	16	12	0.534344
20-015	5	6	4	7	3	0.581364
20-015	5	7	4	9	5	0.438026
20-015	6	1	7	11	4	0.588895
20-015	6	2	7	14	7	0.620002
20-015	6	3	7	16	9	0.466611
20-015	6	7	7	9	2	0.304451
20-015	7	1	9	11	2	0.456602
20-015	7	2	9	14	5	0.444498
20-015	7	3	9	16	7	0.400417
J039-006	0	1	0	2	2	0.0592753
J039-006	0	2	0	4	4	0.0961316
J039-006	0	3	0	8	8	0.322395
J039-006	1	2	2	4	2	0.11273
J039-006	1	3	2	8	6	0.327014
J039-006	2	3	4	8	4	0.33441
S015-001	0	1	0	5	5	0.165073
15-030	0	1	10	17	7	0.915014
15-030	0	2	10	26	16	0.880866
15-030	0	3	10	33	23	0.892281
15-030	0	4	10	35	25	0.922415
15-030	0	6	10	46	36	0.962074
15-030	0	7	10	54	44	0.879238
15-030	0	9	10	62	52	0.995021
15-030	0	10	10	76	66	0.994943
15-030	1	2	17	26	9	0.966224
15-030	1	3	17	33	16	0.966458
15-030	1	4	17	35	18	0.912768
15-030	1	6	17	46	29	0.84933
15-030	1	7	17	54	37	0.835485
15-030	1	9	17	62	45	0.822619
15-030	1	10	17	76	59	0.989462
15-030	2	3	26	33	7	0.787642
15-030	2	4	26	35	9	0.45984
15-030	2	6	26	46	20	0.983507
15-030	2	7	26	54	28	0.957167
15-030	2	9	26	62	36	0.997278
15-030	2	10	26	76	50	0.997245
15-030	3	4	33	35	2	0.796218
15-030	3	6	33	46	13	0.958226
15-030	3	7	33	54	21	0.95449
15-030	3	9	33	62	29	0.993849
15-030	3	10	33	76	43	0.993745
15-030	4	6	35	46	11	0.85966
15-030	4	7	35	54	19	0.868384
15-030	4	9	35	62	27	0.882495
15-030	4	10	35	76	41	0.987891
15-030	5	0	3	10	7	0.462556
15-030	5	1	3	17	14	0.913447
15-030	5	2	3	26	23	0.911949
15-030	5	3	3	33	30	0.939788
15-030	5	4	3	35	32	0.958998
15-030	5	6	3	46	43	0.984925
15-030	5	7	3	54	51	0.884358
15-030	5	8	3	5	2	0.624659
15-030	5	9	3	62	59	1
15-030	5	10	3	76	73	1
15-030	5	11	3	7	4	0.430748
15-030	6	7	46	54	8	0.541706
15-030	6	9	46	62	16	0.604278
15-030	6	10	46	76	30	0.977765
15-030	7	9	54	62	8	0.633638
15-030	7	10	54	76	22	0.968474
15-030	8	0	5	10	5	0.696396
15-030	8	1	5	17	12	0.75851
15-030	8	2	5	26	21	0.933525
15-030	8	3	5	33	28	0.95736
15-030	8	4	5	35	30	0.974173
15-030	8	6	5	46	41	0.984645
15-030	8	7	5	54	49	0.880297
15-030	8	9	5	62	57	1
15-030	8	10	5	76	71	1
15-030	8	11	5	7	2	0.724845
15-030	9	10	62	76	14	0.981789
15-030	11	0	7	10	3	0.354806
15-030	11	1	7	17	10	0.92008
15-030	11	2	7	26	19	0.849008
15-030	11	3	7	33	26	0.893505
15-030	11	4	7	35	28	0.899916
15-030	11	6	7	46	39	0.968784
15-030	11	7	7	54	47	0.889192
15-030	11	9	7	62	55	0.995778
15-030	11	10	7	76	69	0.995716
29-008	0	1	0	12	12	0
29-008	0	2	0	2	2	0.0802502
29-008	0	3	0	6	6	0
29-008	0	4	0	9	9	0
29-008	2	1	2	12	10	0.0802502
29-008	2	3	2	6	4	0.0802502
29-008	2	4	2	9	7	0.0802502
29-008	3	1	6	12	6	0
29-008	3	4	6	9	3	0
29-008	4	1	9	12	3	0
15-029	0	1	0	11	11	0.588605
15-029	0	2	0	15	15	0.602274
15-029	0	3	0	22	22	0.839406
15-029	0	4	0	2	2	0.558792
15-029	0	5	0	4	4	0.595893
15-029	0	6	0	7	7	0.609532
15-029	1	2	11	15	4	0.377935
15-029	1	3	11	22	11	0.852823
15-029	2	3	15	22	7	0.909594
15-029	4	1	2	11	9	0.751446
15-029	4	2	2	15	13	0.826865
15-029	4	3	2	22	20	0.63152
15-029	4	5	2	4	2	0.735178
15-029	4	6	2	7	5	0.824871
15-029	5	1	4	11	7	0.339431
15-029	5	2	4	15	11	0.510443
15-029	5	3	4	22	18	0.847517
15-029	5	6	4	7	3	0.509714
15-029	6	1	7	11	4	0.387798
15-029	6	2	7	15	8	0.131963
15-029	6	3	7	22	15	0.901316
J039-007	0	1	0	2	2	0.297066
J039-007	0	2	0	4	4	0.0634631
J039-007	1	2	2	4	2	0.235964
16-037	0	1	0	11	11	0.767946
16-037	0	2	0	19	19	0.896552
16-037	0	3	0	33	33	0.792605
16-037	0	4	0	4	4	0.802397
16-037	1	2	11	19	8	0.837681
16-037	1	3	11	33	22	0.755426
16-037	2	3	19	33	14	0.912001
16-037	4	1	4	11	7	0.652275
16-037	4	2	4	19	15	0.752973
16-037	4	3	4	33	29	0.808954
28-004	0	1	0	3	3	0.0804447
28-004	0	2	0	5	5	0.387819
28-004	1	2	3	5	2	0.381105
27-008	0	1	0	3	3	0.105019
27-008	0	2	0	5	5	0.164231
27-008	1	2	3	5	2	0.175892
29-004	0	1	0	13	13	0.196763
29-004	0	2	0	3	3	0.181061
29-004	0	3	0	7	7	0.28331
29-004	2	1	3	13	10	0.246281
29-004	2	3	3	7	4	0.305141
29-004	3	1	7	13	6	0.242675
16-032	0	1	0	3	3	0.454729
16-036	0	1	0	13	13	0.360847
16-036	0	2	0	16	16	0.564301
16-036	0	3	0	20	20	0.505714
16-036	0	4	0	27	27	0.730176
16-036	0	5	0	34	34	0.923772
16-036	0	6	0	36	36	0.565784
16-036	0	7	0	41	41	0.987146
16-036	0	8	0	43	43	0.982285
16-036	0	9	0	47	47	0.73486
16-036	0	10	0	50	50	0.762391
16-036	0	11	0	55	55	0.989502
16-036	0	12	0	57	57	0.880027
16-036	0	13	0	63	63	0.853348
16-036	0	14	0	69	69	0.989921
16-036	0	15	0	76	76	0.992713
16-036	0	16	0	9	9	0.913573
16-036	1	2	13	16	3	0.59336
16-036	1	3	13	20	7	0.346198
16-036	1	4	13	27	14	0.79833
16-036	1	5	13	34	21	0.911719
16-036	1	6	13	36	23	0.442774
16-036	1	7	13	41	28	0.983382
16-036	1	8	13	43	30	0.969942
16-036	1	9	13	47	34	0.646687
16-036	1	10	13	50	37	0.655268
16-036	1	11	13	55	42	0.974213
16-036	1	12	13	57	44	0.847189
16-036	1	13	13	63	50	0.78439
16-036	1	14	13	69	56	0.987807
16-036	1	15	13	76	63	0.989589
16-036	2	3	16	20	4	0.547151
16-036	2	4	16	27	11	0.671897
16-036	2	5	16	34	18	0.880955
16-036	2	6	16	36	20	0.531186
16-036	2	7	16	41	25	0.975784
16-036	2	8	16	43	27	0.965443
16-036	2	9	16	47	31	0.608144
16-036	2	10	16	50	34	0.582372
16-036	2	11	16	55	39	0.954207
16-036	2	12	16	57	41	0.819397
16-036	2	13	16	63	47	0.738004
16-036	2	14	16	69	53	0.985841
16-036	2	15	16	76	60	0.982645
16-036	3	4	20	27	7	0.837946
16-036	3	5	20	34	14	0.946841
16-036	3	6	20	36	16	0.386452
16-036	3	7	20	41	21	0.991579
16-036	3	8	20	43	23	0.993017
16-036	3	9	20	47	27	0.535919
16-036	3	10	20	50	30	0.534275
16-036	3	11	20	55	35	0.988686
16-036	3	12	20	57	37	0.816892
16-036	3	13	20	63	43	0.722619
16-036	3	14	20	69	49	0.986017
16-036	3	15	20	76	56	1
16-036	4	5	27	34	7	0.791847
16-036	4	6	27	36	9	0.751106
16-036	4	7	27	41	14	0.985857
16-036	4	8	27	43	16	0.981597
16-036	4	9	27	47	20	0.828789
16-036	4	10	27	50	23	0.846641
16-036	4	11	27	55	28	0.988189
16-036	4	12	27	57	30	0.849686
16-036	4	13	27	63	36	0.880204
16-036	4	14	27	69	42	0.990604
16-036	4	15	27	76	49	0.969952
16-036	5	6	34	36	2	0.91107
16-036	5	7	34	41	7	0.562795
16-036	5	8	34	43	9	0.476346
16-036	5	9	34	47	13	0.938998
16-036	5	10	34	50	16	0.951209
16-036	5	11	34	55	21	0.577574
16-036	5	12	34	57	23	0.916511
16-036	5	13	34	63	29	0.952414
16-036	5	14	34	69	35	0.81375
16-036	5	15	34	76	42	0.976292
16-036	6	7	36	41	5	0.977038
16-036	6	8	36	43	7	0.956657
16-036	6	9	36	47	11	0.457575
16-036	6	10	36	50	14	0.470237
16-036	6	11	36	55	19	0.956111
16-036	6	12	36	57	21	0.774871
16-036	6	13	36	63	27	0.65118
16-036	6	14	36	69	33	0.976608
16-036	6	15	36	76	40	0.969675
16-036	7	8	41	43	2	0.355795
16-036	7	9	41	47	6	0.995713
16-036	7	10	41	50	9	0.995335
16-036	7	11	41	55	14	0.580725
16-036	7	12	41	57	16	0.997507
16-036	7	13	41	63	22	0.996143
16-036	7	14	41	69	28	0.68977
16-036	7	15	41	76	35	0.986985
16-036	8	9	43	47	4	0.991468
16-036	8	10	43	50	7	0.988739
16-036	8	11	43	55	12	0.446539
16-036	8	12	43	57	14	0.990565
16-036	8	13	43	63	20	0.979138
16-036	8	14	43	69	26	0.736006
16-036	8	15	43	76	33	0.958382
16-036	9	10	47	50	3	0.318783
16-036	9	11	47	55	8	0.987941
16-036	9	12	47	57	10	0.676743
16-036	9	13	47	63	16	0.558159
16-036	9	14	47	69	22	0.973369
16-036	9	15	47	76	29	0.971206
16-036	10	11	50	55	5	0.987633
16-036	10	12	50	57	7	0.7428
16-036	10	13	50	63	13	0.551715
16-036	10	14	50	69	19	0.98465
16-036	10	15	50	76	26	0.989867
16-036	11	12	55	57	2	0.974933
16-036	11	13	55	63	8	0.971674
16-036	11	14	55	69	14	0.786167
16-036	11	15	55	76	21	0.924518
16-036	12	13	57	63	6	0.559691
16-036	12	14	57	69	12	0.89283
16-036	12	15	57	76	19	0.859808
16-036	13	14	63	69	6	0.883776
16-036	13	15	63	76	13	0.821153
16-036	14	15	69	76	7	0.851515
16-036	16	1	9	13	4	0.921589
16-036	16	2	9	16	7	0.902
16-036	16	3	9	20	11	0.963077
16-036	16	4	9	27	18	0.908895
16-036	16	5	9	34	25	0.744953
16-036	16	6	9	36	27	0.92154
16-036	16	7	9	41	32	0.821811
16-036	16	8	9	43	34	0.708029
16-036	16	9	9	47	38	0.978712
16-036	16	10	9	50	41	0.976032
16-036	16	11	9	55	46	0.716278
16-036	16	12	9	57	48	0.984011
16-036	16	13	9	63	54	0.971128
16-036	16	14	9	69	60	0.92586
16-036	16	15	9	76	67	0.942596
16-033	0	1	0	15	15	0.181199
16-033	0	2	0	2	2	0
16-033	0	3	0	6	6	0.114368
16-033	0	4	0	9	9	0.126247
16-033	2	1	2	15	13	0.181199
16-033	2	3	2	6	4	0.114368
16-033	2	4	2	9	7	0.126247
16-033	3	1	6	15	9	0.162652
16-033	3	4	6	9	3	0.0142459
16-033	4	1	9	15	6	0.16598
S014-001	0	1	6	19	13	0.0892251
28-006	0	1	3	5	2	0.853647
J060-001	0	1	0	1	1	0.146235
J060-001	0	2	0	5	5	0
J060-001	1	2	1	5	4	0.146235
S048-001	0	1	0	1	1	0.0615833
S048-001	0	2	0	3	3	0.0615833
S048-001	1	2	1	3	2	0
S006-001	1	0	0	23	23	0.493015
S006-001	1	2	0	5	5	0.784037
S006-001	1	3	0	7	7	1
S006-001	1	4	0	12	12	0.751799
S006-001	1	5	0	14	14	0.774704
S006-001	1	6	0	16	16	0.983177
S006-001	1	7	0	21	21	0.716788
S006-001	2	0	5	23	18	0.808062
S006-001	2	3	5	7	2	0.482214
S006-001	2	4	5	12	7	0.882386
S006-001	2	5	5	14	9	0.639012
S006-001	2	6	5	16	11	0.628083
S006-001	2	7	5	21	16	0.871486
S006-001	3	0	7	23	16	1
S006-001	3	4	7	12	5	1
S006-001	3	5	7	14	7	0.771157
S006-001	3	6	7	16	9	0.558381
S006-001	3	7	7	21	14	1
S006-001	4	0	12	23	11	0.716515
S006-001	4	5	12	14	2	0.436564
S006-001	4	6	12	16	4	0.808224
S006-001	4	7	12	21	9	0.397333
S006-001	5	0	14	23	9	0.764215
S006-001	5	6	14	16	2	0.530967
S006-001	5	7	14	21	7	0.53526
S006-001	6	0	16	23	7	0.933376
S006-001	6	7	16	21	5	0.812708
S006-001	7	0	21	23	2	0.563754
S074-001	0	1	0	1	1	0.499552
16-016	0	1	0	3	3	0.375338
J039-008	0	1	4	6	2	0.058941
J039-008	0	2	4	8	4	0.058941
J039-008	0	3	4	12	8	0.058941
J039-008	0	4	4	13	9	0.058941
J039-008	0	5	4	15	11	0.058941
J039-008	1	2	6	8	2	0
J039-008	1	3	6	12	6	0
J039-008	1	4	6	13	7	0
J039-008	1	5	6	15	9	0
J039-008	2	3	8	12	4	0
J039-008	2	4	8	13	5	0
J039-008	2	5	8	15	7	0
J039-008	3	4	12	13	1	0
J039-008	3	5	12	15	3	0
J039-008	4	5	13	15	2	0
16-019	0	1	0	2	2	0.160595
16-019	0	2	0	4	4	0.173505
16-019	1	2	2	4	2	0.0669233

[truncated: 19 more sheets: Figure 3a, Figure 3c, 3d, Figure S1a, Figure S1b, Figure S2a, Figure S3c, Figure S3d, Figure S4c, Figure S5a, Figure S5b, Figure S5c, Figure S5d, Figure S5e, Figure S6a, Figure S6b, Figure S8a, Figure S8b, Figure S11, Figure S13]
